# Supplementary material for: Developing a Physical Activity Ontology to Support the Interoperability of Physical Activity Data
Source: J Med Internet Res. 2019 Apr 23;21(4):e12776. doi: 10.2196/12776 (PMC6658272; doi:10.2196/12776)
Supplement: Multimedia Appendix 1 [file jmir_v21i4e12776_app1.txt]

 About how many hours did you spend sitting on an average day during the past month? 
 How much time did you typically spend walking at a brisk pace on each of those days? 
 I look f per ways to include activity in my daily life
 I will engage in other forms of exercise if I am unable to engage in my usual form of exercise.             
" I would like you to respond with never ,rarely, sometimes, onen, or"
very often; During the past 3 months my family or friends offered to exercise  per walk with me.
"very often; During the past 3 months, my family or friends exercised  per walked with me"
" In a USUAL WEEK, how many times do you walk as a means of transport, such as going to and from work, walking to the shop  per walking to public transport in your neighbourhood or local area? "
"    If I miss a planned workout, I attempt to make up for it the next day.  "
"   I engage in one  per more of the following forms of exercise: walking, jogging or running  per weightlifting.           "
"   I sometimes feel like I don’t want to exercise, but I go ahead and push myself anyway.               "
   When I don’t exercise I feel guilty. 
  I exercise more than three days per week
  I have experienced a feeling of euphoria or a “high  during or after an exercise session.       
"  I keep a record of my exercise performance, such as how long I work out, how far or fast I run."
"  If I feel I have overeaten, I will try to make up for it by increasing the amount I exercise.    "
"  Sometimes, I find that my mind wanders to thoughts about exercising."
"  How long did that walk take or On average, how long did those walks take ? "
" During the past 7 days, did you walk to get some place that took you at least 10 minutes? "
 How long do you usually work out? 
 I frequently “push myself to the limits. 
 I have had daydreams about exercising.     
 I may miss a day of exercise for no good reason.  
" In the past 7 days, how many times did you do that?   IF NEEDED, SAY: Walk for at least 10 minutes for fun, relaxation, exercise, or to walk the dog. "
" In the past 7 days, how many times did you do that?   IF NEEDED, SAY: Walk for at least 10 minutes to get some place. "
" Sometimes you may walk for fun, relaxation, exercise, or to walk the dog. During the past 7 days, did you walk for at least 10 minutes for any of these reasons?   Please do not include walking for transportation. "
" Sometimes, I feel a need to exercise twice in one day, even though I may feel a little tired.    "
" think about activities that take moderate physical effort, such as bicycling, dancing, swimming, and gardening. During the last 7 days, did you do any moderate physical activities in your free time for at least 10 minutes, other than walking?  On how many days did you do this? "
" think about vigorous activities you did in your free time that take hard physical effort, such as aerobics, running, soccer, fast bicycling, or fast swimming. Again, do not include walking. During the last 7 days, did you do any vigorous physical activities in your free time? "
" think about vigorous activities you did in your free time that take hard physical effort, such as aerobics, running, soccer, fast bicycling, or fast swimming. Again, do not include walking. During the last 7 days, did you do any vigorous physical activities in your free time; On how many days did you do this? "
" think about vigorous activities you did in your free time that take hard physical effort, such as aerobics, running, soccer, fast bicycling, or fast swimming. Again, do not include walking. During the last 7 days, did you do any vigorous physical activities in your free time; How much time did you  usually  spend on  one of those days or that day  doing vigorous physical activities in your free time? "
" Over the past 30 days , how often did  you or SP   bicycle?    How many times per day, per week, or per month? "
" Over the past 30 days , how often did  you or SP   bowl?    How many times per day, per week, or per month? "
" Over the past 30 days , how often did  you or SP   climb stairs?    How many times per day, per week, or per month? "
" Over the past 30 days , how often did  you or SP   dance?    How many times per day, per week, or per month? "
" Over the past 30 days , how often did  you or SP   do aerobics?    How many times per day, per week, or per month? "
" Over the past 30 days , how often did  you or SP   do yoga?    How many times per day, per week, or per month? "
" Over the past 30 days , how often did  you or SP   downhill ski?    How many times per day, per week, or per month? "
" Over the past 30 days , how often did  you or SP   fish?    How many times per day, per week, or per month? "
" Over the past 30 days , how often did  you or SP   hike?     How many times per day, per week, or per month? "
" Over the past 30 days , how often did  you or SP   horseback ride?    How many times per day, per week, or per month? "
" Over the past 30 days , how often did  you or SP   hunt?    How many times per day, per week, or per month? "
" Over the past 30 days , how often did  you or SP   jog?    How many times per day, per week, or per month? "
" Over the past 30 days , how often did  you or SP   kayak?    How many times per day, per week, or per month? "
" Over the past 30 days , how often did  you or SP   lift weights?    How many times per day, per week, or per month? "
" Over the past 30 days , how often did  you or SP   play baseball?    How many times per day, per week, or per month? "
" Over the past 30 days , how often did  you or SP   play basketball?    How many times per day, per week, or per month? "
" Over the past 30 days , how often did  you or SP   play football?    How many times per day, per week, or per month? "
" Over the past 30 days , how often did  you or SP   play frisbee?    How many times per day, per week, or per month? "
" Over the past 30 days , how often did  you or SP   play hockey?    How many times per day, per week, or per month? "
" Over the past 30 days , how often did  you or SP   play martial arts?    How many times per day, per week, or per month? "
" Over the past 30 days , how often did  you or SP   play soccer?    How many times per day, per week, or per month? "
" Over the past 30 days , how often did  you or SP   play softball?    How many times per day, per week, or per month? "
" Over the past 30 days , how often did  you or SP   play tennis   How many times per day, per week, or per month? "
" Over the past 30 days , how often did  you or SP   play volleyball?    How many times per day, per week, or per month? "
" Over the past 30 days , how often did  you or SP   rollerblade?    How many times per day, per week, or per month? "
" Over the past 30 days , how often did  you or SP   row?    How many times per day, per week, or per month? "
" Over the past 30 days , how often did  you or SP   skate?    How many times per day, per week, or per month? "
" Over the past 30 days , how often did  you or SP   stretch?    How many times per day, per week, or per month? "
" Over the past 30 days , how often did  you or SP   swim?    How many times per day, per week, or per month? "
" Over the past 30 days , how often did  you or SP   use a treadmill?    How many times per day, per week, or per month? "
" Over the past 30 days , how often did  you or SP   walk?    How many times per day, per week, or per month? "
" Over the past 30 days , how often did  you or SP  do these physical activities?   Activities designed to strengthen  your  per his  per her  muscles such as lifting weights, push-ups or sit-ups. "
" Over the past 30 days , how often did  you or SP  play golf?     How many times per day, per week, or per month? "
" Over the past 30 days , what vigorous activities did  you or SP  do?  AEROBICS  HIGH IMPACT, E.G., STEP,TAEBO "
" Over the past 30 days , what vigorous activities did  you or SP  do?  BASKETBALL"
" Over the past 30 days , what vigorous activities did  you or SP  do?  BICYCLING"
" Over the past 30 days , what vigorous activities did  you or SP  do?  FOOTBALL"
" Over the past 30 days , what vigorous activities did  you or SP  do?  FRISBEE"
" Over the past 30 days , what vigorous activities did  you or SP  do?  HIKING "
" Over the past 30 days , what vigorous activities did  you or SP  do?  HOCKEY "
" Over the past 30 days , what vigorous activities did  you or SP  do?  HORSEBACK RIDING"
" Over the past 30 days , what vigorous activities did  you or SP  do?  JOGGING"
" Over the past 30 days , what vigorous activities did  you or SP  do?  KAYAKING "
" Over the past 30 days , what vigorous activities did  you or SP  do?  MARTIAL ARTS  KARATE, JUDO "
" Over the past 30 days , what vigorous activities did  you or SP  do?  RACQUETBALL"
" Over the past 30 days , what vigorous activities did  you or SP  do?  ROLLERBLADING"
" Over the past 30 days , what vigorous activities did  you or SP  do?  ROWING"
" Over the past 30 days , what vigorous activities did  you or SP  do?  RUNNING"
" Over the past 30 days , what vigorous activities did  you or SP  do?  SKATING"
" Over the past 30 days , what vigorous activities did  you or SP  do?  SKIING – CROSS COUNTRY  Including Nordic Track "
" Over the past 30 days , what vigorous activities did  you or SP  do?  SKIING – DOWNHILL"
" Over the past 30 days , what vigorous activities did  you or SP  do?  SOCCER"
" Over the past 30 days , what vigorous activities did  you or SP  do?  STAIR CLIMBING"
" Over the past 30 days , what vigorous activities did  you or SP  do?  SWIMMING"
" Over the past 30 days , what vigorous activities did  you or SP  do?  TENNIS"
" Over the past 30 days , what vigorous activities did  you or SP  do?  TREADMILL"
" Over the past 30 days , what vigorous activities did  you or SP  do?  VOLLEYBALL"
" Over the past 30 days , what vigorous activities did  you or SP  do?  WALKING"
" Over the past 30 days , what vigorous activities did  you or SP  do?  WEIGHT LIFTING"
" Over the past 30 days , what vigorous activities did  you or SP  do?  YOGA"
About how long do you do this vigorous activity or ies each time? 
"About how long would it take you to walk  on your own, without your children  from your home to the nearest recreation place listed below?  Please circle the time it would take you to walk to each place, even if you don’t normally go there; basketball court"
"About how long would it take you to walk  on your own, without your children  from your home to the nearest recreation place listed below?  Please circle the time it would take you to walk to each place, even if you don’t normally go there; beach, lake, river, or creek "
"About how long would it take you to walk  on your own, without your children  from your home to the nearest recreation place listed below?  Please circle the time it would take you to walk to each place, even if you don’t normally go there; bike  per hiking  per walking trails, paths "
"About how long would it take you to walk  on your own, without your children  from your home to the nearest recreation place listed below?  Please circle the time it would take you to walk to each place, even if you don’t normally go there; boys and girls club"
"About how long would it take you to walk  on your own, without your children  from your home to the nearest recreation place listed below?  Please circle the time it would take you to walk to each place, even if you don’t normally go there; indoor recreation or exercise facility  public or private "
"About how long would it take you to walk  on your own, without your children  from your home to the nearest recreation place listed below?  Please circle the time it would take you to walk to each place, even if you don’t normally go there; large public park"
"About how long would it take you to walk  on your own, without your children  from your home to the nearest recreation place listed below?  Please circle the time it would take you to walk to each place, even if you don’t normally go there; other playing fields or courts  e.g., soccer,football,softball,tennis, skate park etc. "
"About how long would it take you to walk  on your own, without your children  from your home to the nearest recreation place listed below?  Please circle the time it would take you to walk to each place, even if you don’t normally go there; public open space  grass or sand  per dirt  that is not a park"
"About how long would it take you to walk  on your own, without your children  from your home to the nearest recreation place listed below?  Please circle the time it would take you to walk to each place, even if you don’t normally go there; public playground with equipment"
"About how long would it take you to walk  on your own, without your children  from your home to the nearest recreation place listed below?  Please circle the time it would take you to walk to each place, even if you don’t normally go there; school with recreation facilities open to the public"
"About how long would it take you to walk  on your own, without your children  from your home to the nearest recreation place listed below?  Please circle the time it would take you to walk to each place, even if you don’t normally go there; small public park"
"About how long would it take you to walk  on your own, without your children  from your home to the nearest recreation place listed below?  Please circle the time it would take you to walk to each place, even if you don’t normally go there; swimming pool"
"About how long would it take you to walk  on your own, without your children  from your home to the nearest recreation place listed below?  Please circle the time it would take you to walk to each place, even if you don’t normally go there; walking or running track"
"About how long would it take you to walk  on your own, without your children  from your home to the nearest recreation place listed below?  Please circle the time it would take you to walk to each place, even if you don’t normally go there; YMCA"
"About how long would it take you to walk  on your own, without your children  from your home to the nearest stores or places listed below?  Please circle the time it would take you to walk to each place, even if you don’t normally go there; any offices  per worksites"
"About how long would it take you to walk  on your own, without your children  from your home to the nearest stores or places listed below?  Please circle the time it would take you to walk to each place, even if you don’t normally go there; bank or credit union"
"About how long would it take you to walk  on your own, without your children  from your home to the nearest stores or places listed below?  Please circle the time it would take you to walk to each place, even if you don’t normally go there; book store"
"About how long would it take you to walk  on your own, without your children  from your home to the nearest stores or places listed below?  Please circle the time it would take you to walk to each place, even if you don’t normally go there; bus, subway or train stop"
"About how long would it take you to walk  on your own, without your children  from your home to the nearest stores or places listed below?  Please circle the time it would take you to walk to each place, even if you don’t normally go there; clothing store"
"About how long would it take you to walk  on your own, without your children  from your home to the nearest stores or places listed below?  Please circle the time it would take you to walk to each place, even if you don’t normally go there; coffee place"
"About how long would it take you to walk  on your own, without your children  from your home to the nearest stores or places listed below?  Please circle the time it would take you to walk to each place, even if you don’t normally go there; convenience or corner store or  small grocery store or  bodega"
"About how long would it take you to walk  on your own, without your children  from your home to the nearest stores or places listed below?  Please circle the time it would take you to walk to each place, even if you don’t normally go there; elementary school"
"About how long would it take you to walk  on your own, without your children  from your home to the nearest stores or places listed below?  Please circle the time it would take you to walk to each place, even if you don’t normally go there; fast food restaurant"
"About how long would it take you to walk  on your own, without your children  from your home to the nearest stores or places listed below?  Please circle the time it would take you to walk to each place, even if you don’t normally go there; fruit or vegetable market "
"About how long would it take you to walk  on your own, without your children  from your home to the nearest stores or places listed below?  Please circle the time it would take you to walk to each place, even if you don’t normally go there; gas station"
"About how long would it take you to walk  on your own, without your children  from your home to the nearest stores or places listed below?  Please circle the time it would take you to walk to each place, even if you don’t normally go there; hairdressers or barber shop"
"About how long would it take you to walk  on your own, without your children  from your home to the nearest stores or places listed below?  Please circle the time it would take you to walk to each place, even if you don’t normally go there; hardware store"
"About how long would it take you to walk  on your own, without your children  from your home to the nearest stores or places listed below?  Please circle the time it would take you to walk to each place, even if you don’t normally go there; laundry  per dry cleaners"
"About how long would it take you to walk  on your own, without your children  from your home to the nearest stores or places listed below?  Please circle the time it would take you to walk to each place, even if you don’t normally go there; library "
"About how long would it take you to walk  on your own, without your children  from your home to the nearest stores or places listed below?  Please circle the time it would take you to walk to each place, even if you don’t normally go there; middle  per high school"
"About how long would it take you to walk  on your own, without your children  from your home to the nearest stores or places listed below?  Please circle the time it would take you to walk to each place, even if you don’t normally go there; non-fast food restaurant"
"About how long would it take you to walk  on your own, without your children  from your home to the nearest stores or places listed below?  Please circle the time it would take you to walk to each place, even if you don’t normally go there; pharmacy  per drug store"
"About how long would it take you to walk  on your own, without your children  from your home to the nearest stores or places listed below?  Please circle the time it would take you to walk to each place, even if you don’t normally go there; post office"
"About how long would it take you to walk  on your own, without your children  from your home to the nearest stores or places listed below?  Please circle the time it would take you to walk to each place, even if you don’t normally go there; supermarket "
"About how long would it take you to walk  on your own, without your children  from your home to the nearest stores or places listed below?  Please circle the time it would take you to walk to each place, even if you don’t normally go there; video store"
About how many days did you walk fur exercise? 
About how many flights of stairs do you climb up each day?   let 10 steps = 1 flight
About how many hours per day do you perform hard physical work in your main daily activity? 
About how many hours per day do you perform hard physical work on your job? 
About how many hours per day do you spend moving around on your feet while doing things?  Please report only the item that you are actually moving.
"About how many times during the month did you participate in vigorous activities, that lasted at least 10 minutes and caused large increases in breathing, heart rate, or leg fatigue, or caused you to perspire? "
About how many times per month did you walk for at least 10 minutes  per more
About how many years total did you walked for 2 miles  per more on a regular basis? 
Activities in the past year: Bicycling  or  Average number of  of minutes spent on each occasion.
Activities in the past year: Bicycling: number of  of occasions in last 12 months.
Activities in the past year: Bicycling: number of  times each month
Activities in the past year: How many months did you do this activity?  Bike faster than 10miles  per hr for at least 1 hr
Activities in the past year: Walking for exercise  or  number of  times each month
Activities in the past year: Walking for exercise  or  Average number of  of minutes spent on each occasion.
Activities in the past year: Walking for exercise: number of  of occasions in last 12 months.
Activities in the past year:How many of these months were for at least 3 hours per week?  Bike faster than 10miles  per hr for at least 1 hr
Activities you have done more than 10 times in the past year: bicycling for exercise? 
Activities you have participated in more than 10 times in a lifetime: Have you participated in walking for exercise
Activities you participated in with any regularity: number of hours per month bicycling  at various age periods 
Activities you participated in with any regularity: number of hours per month walking for exercise  at various age periods 
Activities you participated in with any regularity: number of months per year bicycling  at various age periods 
Activities you participated in with any regularity: number of months per year walking for exercise  at various age periods 
Activities you participated in with any regularity: number of years bicycling?   at various age periods 
Activities you participated in with any regularity: number of years walking for exercise?   at various age periods 
"Activities-during the last seven days: . Bicycling  exercise, without bicycling mentioned in II-12 "
Activities-during the last seven days: Athletic walking
Activities-during the last seven days: Bicycling fast  about 15 km  per h 
Activities-during the last seven days: Bicycling slowly  about 9 km  per h 
Activities-during the last seven days: Climbing upstairs
Activities-during the last seven days: Running
Activities-during the last seven days: Walking normally
Activities-during the last seven days: Walking quickly or uphill
Activities-during the last seven days: Walking while carrying heavy baggage
Activities-during the last seven days:. Bicycling fast  about 15 km  per h 
Activity levels at work: Do you walk at work carrying nothing heavier than a breifcase? 
Activity levels at work: Do you walk at work carrying something heavy? 
Activity levels at work: hours per week you walk at work carrying nothing heavier than a breifcase? 
Activity levels at work: hours per week you walk at work carrying something heavy? 
Activity Survey - Occupational activities: average days in past week you walk or bike to work? 
Activity Survey - Occupational activities: average minutes per day you walk or bike to work? 
Activity Survey - Occupational activities: average months in past year you walk or bike to work? 
Activity Survey-Leisure Activity: Number of hours per week you bicycled.
Activity Survey-Leisure Activity: Number of hours per week you walked.
Activity Survey-Leisure Activity: Number of months per year you bicycled.
Activity Survey-Leisure Activity: Number of months per year you walked.
Activity Survey-Leisure Activity: Number of years per age period  12-18   19-34  35-49 >50  you bicycled.
Activity Survey-Leisure Activity: Number of years per age period  12-18   19-34  35-49 >50  you walked.
Activity you have done more than 10 times in the past year: walking for exercise? 
Amount of time per occasion: bicycling to work or for pleasure? 
Amount of time per occasion: jog  per walk combination? 
Amount of time per occasion: Walk during work breaks? 
Amount of time per occasion: Walk for pleasure? 
Amount of time per occasion: Walk to work? 
"Apart from what you have already mentioned, in a USUAL WEEK do you do any other moderate intensity leisure time physical activities like gentle swimming, social tennis, golf  per heavy gardening?  Moderate intensity physical activities do not make you breathe harder or puff and pant."
Are there any exercise facilities or programs where you work? 
Are you able to do chores such as vaccuming  per yard work?   unable to do 
Are you able to do chores such as vaccuming  per yard work?   With a little difficulty 
Are you able to do chores such as vaccuming  per yard work?   With much difficulty 
Are you able to do chores such as vaccuming  per yard work?   With some difficulty 
Are you able to do chores such as vaccuming  per yard work?   Without any difficulty 
Are you able to go for a walk of at least 15 minutes?   unable to do 
Are you able to go for a walk of at least 15 minutes?   With a little difficulty 
Are you able to go for a walk of at least 15 minutes?   With much difficulty 
Are you able to go for a walk of at least 15 minutes?   With some difficulty 
Are you able to go for a walk of at least 15 minutes?   Without any difficulty 
Are you able to go up and down stairs at a normal pace?   unable to do 
Are you able to go up and down stairs at a normal pace?   With a little difficulty 
Are you able to go up and down stairs at a normal pace?   With much difficulty 
Are you able to go up and down stairs at a normal pace?   With some difficulty 
Are you able to go up and down stairs at a normal pace?   Without any difficulty 
Are you able to run errands and shop?   unable to do 
Are you able to run errands and shop?   With a little difficulty 
Are you able to run errands and shop?   With much difficulty 
Are you able to run errands and shop?   With some difficulty 
Are you able to run errands and shop?   Without any difficulty 
Are you too tired to exercise? 
"At work, how many hours per week do you spend walking? "
Average number of minutes each time: bicycling for exercise? 
Average number of minutes each time: walking for exercise? 
Average number of times per month: bicycling for exercise? 
Average number of times per month: bicycling to work or for pleasure? 
Average number of times per month: jog  per walk combination? 
Average number of times per month: walk during work breaks? 
Average number of times per month: Walk for pleasure? 
Average number of times per month: walk to work? 
Average number of times per month: walking for exercise? 
Average time per day: Bicycling for leisure
Average time per day: Bicycling to or from work or school
Average time per day: Walking for leisure
Average time per day: Walking to or from work or school
Average time per occasion you have  bicycled ? 
Average time per occasion you have  walked for exercise ? 
Check the months you did each activity over the past year: bicycling for exercise? 
Check the months you did each activity over the past year: walking for exercise? 
Check the months you used this kind of transportation to and from each job. Bicycle
Check the months you used this kind of transportation to and from each job. Walk
"Compared to about a year ago, would you say you are now riding a bike more often, less often or about the same amount? "
"Compared to other people your age, would you say you are physically more active, less active, or about as active? "
"Compared to other people your age, would you say you are physically more active, less active, or about as active?  - Is that  a lot more or a little more active or a lot less or a little less active ? "
"Compared to others of your age and sex, would you say you are: about as active? "
"Compared to others of your age and sex, would you say you are: much less active? "
"Compared to others of your age and sex, would you say you are: much more active? "
"Compared to others of your age and sex, would you say you are: somewhat less active? "
"Compared to others of your age and sex, would you say you are: somewhat more active? "
"Compared to others of your same age and sex, how would you rate your athletic coordination?   about the same coordination "
"Compared to others of your same age and sex, how would you rate your athletic coordination?   Much less coordinated "
"Compared to others of your same age and sex, how would you rate your athletic coordination?   much more coordinated "
"Compared to others of your same age and sex, how would you rate your athletic coordination?   somewhat less coordinated "
"Compared to others of your same age and sex, how would you rate your athletic coordination?   somewhat more coordinated "
"Compared to your own level of physical activity 1 year ago, would you say you are now more active, less active, or about the same as you were then? "
"Compared to your own level of physical activity 1 year ago, would you say you are now more active, less active, or about the same as you were then?  - Is that  a lot more or a little more active or a lot less or a little less active ? "
"Considering all walking, how many hours per day do you walk at work? "
"Continuous walking on job: for this job category, minutes per day you walk or bike to or from work? "
"Currently, do you do moderate physical activities that make you breathe somewhat harder for 30 minutes  per more on every day  per most days of the week?  Include all activities with a length of 10 minutes  per more."
Did it  all walking to and or or from work and school  usually cause a large increase in your heart rate or breathing? 
Did it  walking as part of errands performed outside of your yard and household  usually cause a large increase in your heart rate or breathing? 
Did it  walking during breaks and or or lunch time  usually cause a large increase in your heart rate or breathing? 
Did this job require you to BEND or TWIST your hands  per wrists MANY TIMES AN HOUR? 
"Did this job require you to do REPEATED bending, twisting or reaching? "
Did you bike faster than 10miles  per hr in the past 12 months for at least 1 hr? 
Did you bike for at least 15 minutes at a time? 
Did you cycle in the past 2 weeks? 
Did you do any walks of 2 miles  per more  at least 40 minutes  in the past 4 weeks? 
Did you do it in the last 4 weeks: bicycling for pleasure or transportation? 
Did you do it in the last 4 weeks: hiking? 
Did you do it in the last 4 weeks: walking upstairs or using a stair climber? 
"Did you do it in the last 4 weeks:Walk, include on a treadmill and walking to the store? "
"Did you do this activity today : Walk to work, school, shopping? "
"Did you do this activity today: bicycle to work, school, shopping? "
Did you do this activity today: bicycling? 
Did you do this activity today: walking at work? 
Did you do this activity today: walking for exercise? 
Did you do this activity today: walking for pleasure or social? 
Did you participate in any—tournaments either as an individual or as a member of a team during the past 12 months? 
Did you participate in—as a member of an organized team during the past 12 months? 
Did you perform this activity in the last 12 months: bicycling to work or for pleasure? 
Did you perform this activity in the last 12 months: jog  per walk combination? 
Did you perform this activity in the last 12 months: walk during work breaks? 
Did you perform this activity in the last 12 months: walk for pleasure? 
Did you perform this activity in the last 12 months: walk to work? 
Did you take a walk that lasted longer than 1 hour during the last month? 
Did you take walks  per hikes  per walk to work in the 12 months for at least 1 hour total time? 
"Did you usually have a small increase, a medium increase, a large increase or no increase at all in your heart beat and or or breathing? "
Did you walk during the past 2 weeks? 
Did you walk for at least 15 minutes at a time? 
"Did your job require you to do REPEATED STRENUOUS PHYSICAL ACTIVITIES such as lifting, pushing or pulling heavy objects? "
Do you agree  per disagree with the following statements: It is difficult f per my child to walk or bike to the local park  alone  per with someone  because   It involves too much planning ahead 
Do you agree  per disagree with the following statements: It is difficult f per my child to walk or bike to the local park  alone  per with someone  because   It is too far
"Do you agree  per disagree with the following statements: It is difficult f per my child to walk or bike to the local park  alone  per with someone  because   It is unsafe because of crime  strangers,gangs, drugs  "
"Do you agree  per disagree with the following statements: It is difficult f per my child to walk or bike to the local park  alone  per with someone  because   My child gets bullied, teased, harassed "
Do you agree  per disagree with the following statements: It is difficult f per my child to walk or bike to the local park  alone  per with someone  because   There are stray dogs 
Do you agree  per disagree with the following statements: It is difficult f per my child to walk or bike to the local park  alone  per with someone  because   There is nowhere to leave a bike safely 
Do you agree  per disagree with the following statements: It is difficult f per my child to walk or bike to the local park  alone  per with someone  because  It is easier f per me to drive my child here on the way to something else 
Do you agree  per disagree with the following statements: It is difficult f per my child to walk or bike to the local park  alone  per with someone  because  It’s not considered cool to walk or bike 
Do you agree  per disagree with the following statements: It is difficult f per my child to walk or bike to the local park  alone  per with someone  because  My child gets too hot and sweaty 
Do you agree  per disagree with the following statements: It is difficult f per my child to walk or bike to the local park  alone  per with someone  because  My child has too much stuff to carry  
Do you agree  per disagree with the following statements: It is difficult f per my child to walk or bike to the local park  alone  per with someone  because The route does not have good lighting
Do you agree  per disagree with the following statements: It is difficult f per my child to walk or bike to the local park  alone  per with someone  because The route is boring 
Do you agree  per disagree with the following statements: It is difficult f per my child to walk or bike to the local park  alone  per with someone  because There are no sidewalks or bike lanes
Do you agree  per disagree with the following statements: It is difficult f per my child to walk or bike to the local park  alone  per with someone  because There are too many hills along the way 
Do you agree  per disagree with the following statements: It is difficult f per my child to walk or bike to the local park  alone  per with someone  because There is one  per more dangerous crossings 
Do you agree  per disagree with the following statements: It is difficult f per my child to walk or bike to the local park  alone  per with someone  because No other children walk or bike to this park 
Do you agree  per disagree with the following statements: It is difficult f per my child to walk or bike to the local park  alone  per with someone  because There is too much traffic along the route 
"Do you do any moderate-intensity sports, fitness or recreational  leisure  activities that cause a small increase in breathing  per heart rate such as brisk walking,  cycling, swimming, volleyball  for at least 10 minutes continuously? "
Do you do any of these exercises on a regular basis - Do calisthenics?   
Do you do any of these exercises on a regular basis - Do you do any other exercise on a regular basis? 
Do you do any of these exercises on a regular basis - Jog? 
Do you do any of these exercises on a regular basis - Lift weights?   
Do you do any of these exercises on a regular basis - Ride a bicycle?  
Do you do any of these exercises on a regular basis - Swim?   
Do you do any of these exercises on a regular basis - Walk for exercise?    
"Do you do any vigorous-intensity sports, fitness or recreational  leisure  activities that cause large increases in breathing  per heart rate like  running or football  for at least 10 minutes continuously? "
Do you do sport activities that make you work up a sweat three times a week for 20 min  per more since more than half a year? 
Do you do sport activities that make you work up a sweat three times per week for 20 minutes  per more on a regular basis? 
Do you engage in moderate physical activity 4 – 5 times  or  week? 
Do you enjoy being physically active? 
Do you enjoy exercise? 
Do you exercise or play sports regularly? 
Do you feel pain in your chest when you perform physical activity? 
"Do you feel that you get as much exercise as you need, or less than you need? "
Do you find alternative ways of staying active when the weather is bad and you don’t want to go outside to exercise? 
Do you follow a REGULAR routine of physical exercise? 
Do you follow the physical activity recommendations to help you lose weight? 
Do you have a bone or joint problem that could be be made worse by a change in your physical activity? 
"Do you have a condition that substantially limits one  per more basic physical activities such as walking, climbing stairs, reaching, lifting, or carrying? "
Do you intend to do physical activities that make you breathe somewhat harder? 
Do you intend to start with physical activities that make you breathe somewhat harder for 30 minutes or longer next month? 
Do you intend to start with sport activities that make you work up a sweat? 
Do you intend to start within the next month with sport activities that make you work up a sweat three times per week for 20 minutes  per more? 
Do you limit your physical activity for fear of being hungry at the end of a training session? 
Do you lose your balance because of dizziness  per do you ever lose consciousness? 
"Do you need to limit your physical activity because of an illness, injury  per handicap? "
Do you organize your time so as to include exercise? 
"Do you partake in any recreational activities  golf, tennis, skiing, etc. ? "
Do you usually feel motivated to exercise? 
Do you walk or use a bicycle  pedal cycle  for at least 10 minutes continuously to get to and from places? 
Do you work up a sweat while being physically active off leisure time at least once a week?   For example: On the job?  
Does your occupation require extended periods of repetitive movements? 
Does your occupation require extended periods of sitting? 
"Does your work involve moderate-intensity activity, that causes small increases in breathing  per heart rate such as brisk walking  or carrying light loads  for at least 10 minutes continuously? "
"Does your work involve vigorous-intensity activity that causes large increases in breathing  per heart rate like  carrying or lifting heavy loads, digging or construction work  for at least 10 minutes continuously? "
"During a typical week, how often does an adult in your household  do a physical activity or play sports with you?  "
"During a typical week, how often does an adult in your household  encourage you to do physical activities or play sports?  "
"During a typical week, how often does an adult in your household  provide transportation to a place where you can do physical activities or play sports?  "
"During a typical week, how often does an adult in your household  watch you participate in physical activities or sports?  "
"During a typical work day, how many minutes  per hour altogether did you spend bending or twisting your hands  per wrists? "
"During a typical work day, how many minutes  per hours altogether did you spend bending, twisting or reaching? "
"During a typical work day, how many minutes  per hours altogether did you spend doing STRENUOUS PHYSICAL ACTIVITIES? "
"During a typical work day, how many minutes  per hours altogether did you spend working with hand-held  per hand-operated vibrating machinery? "
"During a usual week, about how often do you do physical exercise in your free time for at least 20 minutes without stopping, which is hard enough to make your heart rate and breathing increase a large amount? "
"During the last 7 days, did you do any moderate physical activities in your free time for at least 10 minutes, other than walking;  On how many days did you do this? "
"During the last 7 days, did you do any moderate physical activities in your free time for at least 10 minutes, other than walking? "
"During the last 7 days, how many days were you at work? "
"During the last 7 days, on how many days did you bicycle for at least 10 minutes, to go from place to place? "
"During the last 7 days, on how many days did you do moderate physical activities; for at least 10 minutes?   Biking "
"During the last 7 days, on how many days did you do moderate physical activities?  Moderate activities make you breathe harder than normal, but only a little - like carrying light loads, bicycling at a regular pace, or other activities like those on this card  Showcard 1 - Moderate Physical Activity . Do not include walking of any kind. Think only about those physical activities done for at least 10 minutes at a time."
"During the last 7 days, on how many days did you do vigorous physical activities; for at least 10 minutes?   Biking "
"During the last 7 days, on how many days did you do vigorous physical activities?  Vigorous activities make you breathe a lot harder than normal  huff and puff  - like heavy lifting, digging, aerobics, fast bicycling, or other activities like those shown on this card"
"During the last 7 days, on how many days did you walk at a brisk pace - a brisk pace is a pace at which you are breathing harder than normal?  This includes walking at work or school, while getting from place to place, at home and at any activities that you did solely for recreation, sport, exercise or leisure. Think only about brisk walking done for at least 10 minutes at a time."
"During the last 7 days, on how many days did you walk for at least 10 minutes as part of your work? "
"During the last 7 days, on how many days did you walk for at least 10 minutes at a time? "
"During the last 7 days, on how many days did you walk for at least 10 minutes in your leisure time? "
"During the last seven days, have you been normally, more, or less active"
"During the last week, did you do any walks between 1 and 2 miles  walking about 20 to 30 min ? "
"During the last week, how many times did you do any long walks of 2 miles  per more? "
"During the past 12 months, have you participated in  any of these sports  - Any other sport?   "
"During the past 12 months, have you participated in  any of these sports  - Baseball?  "
"During the past 12 months, have you participated in  any of these sports  - Basketball?  "
"During the past 12 months, have you participated in  any of these sports  - Bowling?  "
"During the past 12 months, have you participated in  any of these sports  - Football?  "
"During the past 12 months, have you participated in  any of these sports  - Golf?  "
"During the past 12 months, have you participated in  any of these sports  - Gymnastics?  "
"During the past 12 months, have you participated in  any of these sports  - Handball?  "
"During the past 12 months, have you participated in  any of these sports  - Soccer?  "
"During the past 12 months, have you participated in  any of these sports  - Softball?  "
"During the past 12 months, have you participated in  any of these sports  - Swimming?  "
"During the past 12 months, have you participated in  any of these sports  - Tennis? "
"During the past 12 months, have you participated in  any of these sports  - Track and field?  "
"During the past 12 months, have you participated in  any of these sports  - Vollyball?  "
"During the past 12 months, have you participated in  any of these sports  - Wrestling?  "
"During the past 12 months, on how many sports teams did you play?   Include teams run by your school or community groups. "
"During the past 30 days, did you exercise to lose weight or to keep from gaining weight? "
"During the past 4 weeks, how many times did you do any long walks of 2 miles  per more? "
"During the past 7 days, did you engage in caring for another person such as a child, dependent spouse, or another adult? "
"During the past 7 days, did you engage in home repairs like painting, wallpapering, electrical work, etc.? "
"During the past 7 days, did you engage in lawn work  per yard care, including snow or leaf removal, chopping wood, etc? "
"During the past 7 days, did you engage in outdoor gardening? "
"During the past 7 days, did you work for pay or as a volunteer? "
"During the past 7 days, have you done any heavy housework or chores such as vacuuming, scrubbing floors, washing windows, or carrying wood? "
"During the past 7 days, have you done any light housework, such as dusting, washing  per drying dishes, or ironing? "
"During the past 7 days, on how many days were you physically active for a total of at least 60 minutes per day? "
"During the past seven days, did you walk for at least ten minutes at a time to get some place such as work, school, a store, or restaurant; On how many days did you do this? "
"During the past seven days, did you walk for at least ten minutes at a time to get some place such as work, school, a store, or restaurant? "
"During the past week, how many times did you do any long walks between 1 and 2 miles  walking about 20 to 30 min ? "
"During the past week, to what extent has your arm, shoulder  per hand problem interfered with your nonrmal social activities with family, friends, neighbors or groups?   circle number "
"During the past week, were you limited in your work "
"or other regular daily activities as a result of your arm, "
shoulder  per hand problem?  
 circle number 
"During the past year, number of hours per week you have you participated in walking for exercise? "
"During the past year, number of months you have you participated in walking for exercise"
"During the past year, what was your average time per week spent at each of the following recreational activities: bicycling  include stationary ? "
"During the past year, what was your average time per week spent at each of the following recreational activities: walking  per hiking outdoors? "
"During the time from when you left school up to the present, have you, at any time, walked for 2 miles  per more on a regular basis, for a period of at least 2 years? "
"Enter time period for length of walking for fun, relaxation, or exercise."
Enter time period for length of walking for transportation.
Estimate the average duration for all the activities performed in a typical work-day ie. Climbing stairs
Estimate the average duration for all the activities performed in a typical work-day ie. walking on a level ground.
Estimate the average duration for all the activities performed in a typical work-day ie. Walking on uneven ground
Exercise:How much time you spent doing this activity during a typical week?  Brisk walking  10+ minutes in duration 
"Exercise:How much time you spent doing this activity during a typical week?  Cycling,exercise"
"For bicycling, how many miles per workout? "
"For bicycling, how many workouts per week? "
"For bicycling, the average duration per workout? "
"For each of the ages below, did you usually do strenuous or very hard exercises at least 3 days a week?  This would include exercise that was long enough to work up a sweat and make your heart beat fast.  Be sure to mark No if you did not do very hard exercises at the ages listed below. "
"For each of the ages below, did you usually do strenuous or very hard exercises at least 3 days a week?  This would include exercise that was long enough to work up a sweat and make your heart beat fast.  Be sure to mark No if you did not do very hard exercises at the ages listed below. ; 18 years old."
"For each of the ages below, did you usually do strenuous or very hard exercises at least 3 days a week?  This would include exercise that was long enough to work up a sweat and make your heart beat fast.  Be sure to mark No if you did not do very hard exercises at the ages listed below. ; 35 years old."
"For each of the ages below, did you usually do strenuous or very hard exercises at least 3 days a week?  This would include exercise that was long enough to work up a sweat and make your heart beat fast.  Be sure to mark No if you did not do very hard exercises at the ages listed below. ; 50 years old."
"For each situation, give me a number between 1 and 5 that describes how s.u.r.e. you are that you can walk for exercise.  1  means Im sure I cannot, and  5  means Im sure I can. You can use any number in between; I can set aside at least 10 minutes, 3 days a week, for regular walking for exercise "
"For each situation, give me a number between 1 and 5 that describes how s.u.r.e. you are that you can walk for exercise.  1  means Im sure I cannot, and  5  means Im sure I can. You can use any number in between; I can stick to walking for at least 10 minutes, for 3 days a week, even when my family or social life take a lot of my time."
"For each situation, give me a number between 1 and 5 that describes how s.u.r.e. you are that you can walk for exercise.  1  means Im sure I cannot, and  5  means Im sure I can. You can use any number in between; I can walk at least 10 minutes, for 3 days a week even though I am feeling sad  per highly stressed "
F per how long have you exercised or played sports regularly? 
"For the last 3 months, which of the following activities have you preformed regularly: Bicycling? "
"For the last 3 months, which of the following activities have you preformed regularly: Walking? "
"For the past seven days, how many days was your child physically active for a total of at least 60 minutes per day? "
"F per walking, how many miles per workout? "
"F per walking, how many workouts per week? "
"F per walking, the average duration per workout? "
"Going to or from work, school and shopping, how much time do you spend bicycling each day? "
"Going to or from work, school or shopping, how much time do you spend walking each day? "
Has you doctor ever said that you have a heart condition and that you should only perform physical activity reccommended by a doctor? 
Have you been doing physical activities that make you breathe somewhat harder for 30 minutes  per more every day  per most days of the week f per half a year or longer? 
Have you done any brisk walking on a regular basis = once per 2 weeks in last 3 months
Have you done any of the activities in the past 12 months?  Bicycling
Have you done any of the activities in the past 12 months?  Walking for exercise
Have you exercised regularly for 6 months  per more and then stopped for 3 months  per more? 
Have you increased your physical activity to lose weight? 
Historical Activities; Number of hours per week bicycling  see Age periods 
Historical Activities; Number of hours per week walking for exercise  see Age periods 
Historical Activities; Number of months per year bicycling  see Age periods 
Historical Activities; Number of months per year walking for exercise  see Age periods 
Historical Activities; Number of years bicycling  see Age periods 
Historical Activities;Number of years walking for exercise  see Age periods 
"Hours per week you spend standing  per walking at work, carrying objects 100 pounds."
"Hours per week you spend standing  per walking at work, carrying objects 25 pounds."
"Hours per week you spend standing  per walking at work, carrying objects 50 pounds."
"Hours per week you spend standing  per walking at work, carrying objects 75 pounds."
"Hours per week you spend walking at work, carrying something  trays, dishes "
"Hours per week you spend walking at work, not carrying anything  between buildings or in hallways or roving store clerk "
How far did you bike on this trip? 
How far did you walk on this trip? 
"How far do you walk each day?   To and from classes, etc. "
How likely are you to be physically active 3-5 times a week? 
How likely are you to keep up a steady pace without stopping for 15- 20 minutes when you are physically active? 
How likely are you to run or bike 3-5 times a week? 
How likely you to exercise and keep moving f per most of the time in your after school program? 
How long did such a walk last?   walk during the last week 
"How long did that walk take?  or   On average, how long did those walks take? "
"How long did that walk take?  or  Fill2: On average, how long did those walks take?   * Enter number for length of walk for fun, relaxation, or exercise. "
How long did you bicycle?   last week 
"How long did you do this activity today: bicycle to work, school, shopping? "
How long did you do this activity today: bicycling? 
"How long did you do this activity today: walk to work, school, shopping? "
How long did you do this activity today: walking at work? 
How long did you spend walking on the most recent occasion you did a walk of 2 miles  per more? 
How long do you usually cycle each time? 
How long do you usually walk each time? 
How long does your sport or physical activity go for each time? 
How long have you been engaging in pre-planned physical activity at this weekly rate? 
How long: did you do this activity today: walking for exercise? 
How Long: did you do this activity today: walking for pleasure or social? 
How many blocks do you walk daily? 
How many city blocks or their equivalent do you walk each day? 
How many days ago was the last day you rode a bike? 
How many days ago was the last day you walk? 
How many days last week did you spend walking each day? 
How many days per week did you walk for exercise? 
How many days per week do you spend walking to work? 
How many days per week do you walk for at least 10 minutes at a time? 
How many days per week does your child have gym or Phys Ed class at school? 
How many days per week you performed the following activities: Bicycling for leisure
How many days per week you performed the following activities: Bicycling to or from work or school
How many days per week you performed the following activities: Walking for leisure
How many days per week you performed the following activities: Walking to or from work or school
How many hours did you spend  brisk walking  in an average week? 
How many hours did you work in the last 7 days? 
"How many hours on average did you spend on a weekday with physically moderate activities, e.g. fast walking, cycling without going uphill? "
"How many hours on average did you spend on a weekday with physically vigorous activities: e.g., climbing stairs, cycling uphill? "
How many hours per day do you do heavy labor at work?  
How many hours per week did you work for pay and or or as a volunteer? 
How many hours per week in total did you practice such vigorous physical activities?   Walking or Biking 
How many kilometers did you perform following physical activities last week?  bicycling
How many kilometers did you perform following physical activities last week?  walking
How many miles did you normally walk each day?   at various age periods 
How many minutes a day do you usually spend on transportation to and from your main or additional occupation by bike? 
How many minutes a day do you usually spend on transportation to and from your main or additional occupation on foot? 
"How many minutes a day do you usually walk or bike to and from work, school or errands? "
"How many minutes do you walk or cycle per day to and from work, school and shopping? "
How many minutes per day did you walk for exercise? 
How many minutes per day would you spend walking to work? 
How many months did you do this activity?  Leisurely biking in the past 12 months for at least one hour
How many of these months did you do this activity?  Take walks  per hikes  per walk to work in the 12 months for at least 1 hour total time
How many of these months were for at least 3 hours per week?  Leisurely biking in the past 12 months
How many of these months were for at least 4 hours per week?  Take walks  per hikes  per walk to work in the 12 months
How many times a week do you exercise for at least 30 minutes? 
"How many times a week do you usually do 20 minutes  per more of vigorous-intensity physical activity that make you sweat or puff and pant?   e.g., heavy lifting digging, jogging, aerobics or fast bicycling ? "
How many times a week do you usually do 30 minutes  per more of moderate-intensity physical activity  per walking that increases your heart rate  per makes you breathe harder than normal? 
"How many times a week do you usually do 30 minutes  per more of moderate-intensity physical activity that increases your heart rate  per make you breathe harder than normal?   e.g., carrying light loads, bicycling at a regular pace  per doubles tennis ? "
"How many times a week do you usually do 30 minutes  per more walking?   e.g. walking from place to place for exercise, leisure or recreation ? "
How many times did you cycle in the past 2 weeks? 
"How many times did you do each type of activity LAST WEEK?  Walking briskly  for recreation or exercise, or to get from place to place "
How many times did you do it in the last 4 weeks: bicycling for pleasure or transportation? 
How many times did you do it in the last 4 weeks: hiking? 
"How many times did you do it in the last 4 weeks: Walk, include on a treadmill and walking to the store? "
How many times did you do it in the last 4 weeks: walking upstairs or using a stair climber? 
How many times did you walk during the past 2 weeks? 
How many times in a normal week do you engage in pre-planned physical activity? 
How many times in the past 2 weeks did you do the activity aerobics or aerobic dancing ? 
How many times in the past 2 weeks did you do the activity baseball or softball ? 
How many times in the past 2 weeks did you do the activity basketball ? 
How many times in the past 2 weeks did you do the activity biking or exercise cycling ? 
How many times in the past 2 weeks did you do the activity bowling ? 
How many times in the past 2 weeks did you do the activity calisthenics or general exercise ? 
How many times in the past 2 weeks did you do the activity football ? 
How many times in the past 2 weeks did you do the activity gardening  per yard work ? 
How many times in the past 2 weeks did you do the activity golf ? 
"How many times in the past 2 weeks did you do the activity handball, racquetball, or squash ? "
How many times in the past 2 weeks did you do the activity hiking ? 
How many times in the past 2 weeks did you do the activity jogging or running ? 
How many times in the past 2 weeks did you do the activity other dancing ? 
How many times in the past 2 weeks did you do the activity other_ ? 
How many times in the past 2 weeks did you do the activity rowing ? 
How many times in the past 2 weeks did you do the activity skating ? 
How many times in the past 2 weeks did you do the activity skiing ? 
How many times in the past 2 weeks did you do the activity soccer ? 
How many times in the past 2 weeks did you do the activity surfing or boogieboarding ? 
How many times in the past 2 weeks did you do the activity swimming  per water exercises ? 
How many times in the past 2 weeks did you do the activity tennis ? 
How many times in the past 2 weeks did you do the activity volleyball ? 
How many times in the past 2 weeks did you do the activity walking for exercise ? 
How many times in the past 2 weeks did you do the activity weight lifting or training ? 
How many times in the past 2 weeks did you do the activity yoga ? 
How many times in the past 2 weeks did you do: Riding a bicycle or exercise bike? 
How many times in the past 2 weeks did you do: Walking for exercise? 
"How many times per DAY you use the stairs in school, home, or elsewhere?   one floor of stair counts as 1 time "
How many times per month: bicycling on work trips? 
How many times per month: bicycling? 
How many times per month: conditioning walking ? 
How many times per month: walking on work trips? 
How many times per week do you regularly cycle  either on an outdoor or a stationary cycle ? 
How many times per week do you regularly swim? 
How many times per week do you regularly walk? 
How many times per week or per month did you take part in this activity during the past month? 
How many trips did you make on this most recent day you rode your bike? 
How many trips did you make on this most recent day you walked? 
"How many years in the past 10 years, did you walk for exercise? "
How may city blocks did you walk on an average day during the past year? 
"How much control do you think YOU have over your future health?  Would you say you have a great deal of control, some, very little, or none at all? "
"How much hard physical work is required in your main daily activity?  Would you say a great deal, a moderate amount, a little, or none? "
"How much hard physical work is required on your job?  Would you say a great deal, a moderate amount, a little, or none? "
How much of your leisure-time did you spend performing the following specific activities last week: bicycling on work trips? 
How much of your leisure-time did you spend performing the following specific activities last week: conditioning bycycling? 
How much of your leisure-time did you spend performing the following specific activities last week: conditioning walking? 
How much of your leisure-time did you spend performing the following specific activities last week: walking on work trips? 
"How much time a day do you spend doing activities as demanding as: For example walking briskly, horseback riding, sweeping sidewalk etc"
How much time did you  usually  spend walking on  one of those days or that day ? 
How much time did you spend on this activity each time  on average : bicycling for pleasure or transportation? 
How much time did you spend on this activity each time  on average : hiking? 
How much time did you spend on this activity each time  on average : walking  include on a treadmill and walking to the store ? 
How much time did you usually spend on one of those days doing moderate physical activities in your leisure time?   Biking 
How much time did you usually spend on one of those days to bicycle from place to place? 
How much time did you usually spend on one of those days walking as part of work? 
How much time did you usually spend walking on one of those days doing vigorous physical activities in your leisure time?   Biking 
How much time did you usually spend walking on one of those days to bicycle from place to place? 
How much time did you usually spend walking on one of those days walking from place to place? 
How much time did you usually spend walking on one of those days walking in your leisure time? 
How much time did you usually spend walking on one of those days? 
how much time did your child spend walking your dog last week? 
"How much time do you spend doing moderate-intensity sports, fitness or recreational  leisure  activities on a typical day? "
How much time do you spend doing vigorous-intensity activities at work on a typical day? 
"How much time do you spend doing vigorous-intensity sports, fitness or recreational activities on a typical day? "
How much time do you spend walking or bicycling for travel on a typical day? 
How much time do you usually spend sitting or reclining on a typical day? 
How often did you bicycle last week? 
How often did you do that?   take a walk that lasted longer than 1 hour during the last month 
How often did you walk during the last week? 
How often do you do the following?  How often do you weigh yourself  per measure your body shape? 
How often do you exercise? 
How often do you get around on foot or by bicycle?  
How often do you see people walking or jogging in your neighborhood? 
How often do you take the stairs instead of using the elevator? 
"How often do you walk a mile  per more at a time, without resting?   Note: One mile equals 8–12 blocks.  Probe if necessary: About how many days a week is that? "
How often does  discouragement  prevent you from getting exercise? 
How often does  fear of injury  prevent you from getting exercise? 
How often does  lack of company  prevent you from getting exercise? 
How often does  lack of energy  prevent you from getting exercise? 
How often does  lack of enjoyment from exercise  prevent you from getting exercise? 
How often does  lack of equipment  prevent you from getting exercise? 
How often does  lack of facillities or space  prevent you from getting exercise? 
How often does  lack of good health  prevent you from getting exercise? 
How often does  lack of good weather  prevent you from getting exercise? 
How often does  lack of interest in exercise  prevent you from getting exercise? 
How often does  lack of knowledge on how to exercise  prevent you from getting exercise? 
How often does  lack of self-discipline  prevent you from getting exercise? 
How often does  lack of skills  prevent you from getting exercise? 
How often does  lack of time  prevent you from getting exercise? 
How often does  Self conscious about my looks when I exercise  prevent you from getting exercise? 
How often does your child’s school have supervised physical activities after school? 
"How often during this time period did  per do you typically ride a bicycle  ordinary cycling for transportation, not for exercise  on weekdays? "
"How often during this time period did  per do you typically ride a bicycle  ordinary cycling for transportation, not for exercise  on weekends? "
How often during this time period did  per do you typically walk  only outside the house and not at work ?  On Weekdays:
How often during this time period did  per do you typically walk  only outside the house and not at work ?  On Weekends:
How often were you forced to exercise or play sports  Never ? 
How often were you forced to exercise or play sports  Often ? 
How often were you forced to exercise or play sports  Rarely ? 
How often were you forced to exercise or play sports  Sometimes ? 
How often were you forced to exercise or play sports  Very Often ? 
How safe is it to walk or jog alone in your neighborhood during the day? 
How vigorously do you engage in pre-planned physical activity? 
"How would you describe your typical work day in the last 7 days?   This involves only your work day, and does not include travel to and from work,  what you did in your leisure time  Heavy labour or physically demanding tasks  what percent"
"How would you describe your typical work day in the last 7 days?   This involves only your work day, and does not include travel to and from work,  what you did in your leisure time  Sitting  including driving   what percent"
"How would you describe your typical work day in the last 7 days?   This involves only your work day, and does not include travel to and from work,  what you did in your leisure time  Total  what percent"
"How would you describe your typical work day in the last 7 days?   This involves only your work day, and does not include travel to and from work,  what you did in your leisure time  Walking  what percent"
"How would you describe your typical work day in the last 7 days?   This involves only your work day, and does not include travel to and from work,  what you did in your leisure time Standing  what percent"
I am going to read to you some things that may interfere with or prevent you from exercising  per walking. For each onet tell me how often it interferes or prevents you from exercising  per walking; I am afraid of injury
I am going to read to you some things that may interfere with or prevent you from exercising  per walking. For each onet tell me how often it interferes or prevents you from exercising  per walking; I have a lack of time 
I am going to read to you some things that may interfere with or prevent you from exercising  per walking. For each onet tell me how often it interferes or prevents you from exercising  per walking; I lack someone to exercise with me 
I am going to read to you some things that may interfere with or prevent you from exercising  per walking. For each onet tell me how often it interferes or prevents you from exercising  per walking; Others discourage me 
"I do activities to improve flexibility, such as stretching  per yoga, once a week  per more.  "
"I do activities to increase muscle strength, such as lifting weights or calisthenics, once a week  per more. "
I do some kind of stretching and strength activities at least 3 times a week.
"I do some light  per moderate physical activities, but not every week. "
I do some light physical activity every week. 
"I do vigorous physical activities every week, but less than 20 minutes a day or 3 days a week. "
I don’t have anyone to exercise with
I engage in physical exercise on a daily basis. 
I enjoy doing at least 60 minutes of moderate physical activities every day.
"I have exercised when advised against such activity  i.e. by a doctor, friend, etc.  "
I rarely or never do any physical activities. 
"I would like you to respond with never ,rarely, sometimes, onen, or very often; During the past 3 months. my family or friends encouraged me to exercise  per walk."
I’m in too much pain to exercise
I’m too tired to cook or exercise
If I have planned to exercise at a particular time and something unexpected comes up  like an old friend comes to visit or I have some work to do that needs immediate attention  I will usually skip my exercise for that day.
"If physical education classes were offered in after high school, did you enjoy them? "
"If physical education classes were offered in after high school, did you participate regularly? "
"If physical education classes were offered in elementary school, did you enjoy them? "
"If physical education classes were offered in elementary school, did you participate regularly? "
"If physical education classes were offered in high school, did you enjoy them? "
"If physical education classes were offered in high school, did you participate regularly? "
"If school or organized sports such as Little League baseball were offered in after high school, did you enjoy them? "
"If school or organized sports such as Little League baseball were offered in after high school, did you participate regularly? "
"If school or organized sports such as Little League baseball were offered in elementary school, did you enjoy them? "
"If school or organized sports such as Little League baseball were offered in elementary school, did you participate regularly? "
"If school or organized sports such as Little League baseball were offered in high school, did you enjoy them? "
"If school or organized sports such as Little League baseball were offered in high school, did you participate regularly? "
"If unorganized activities scuh as backyard football were offered in after high school, did you enjoy them? "
"If unorganized activities scuh as backyard football were offered in after high school, did you participate regularly? "
"If unorganized activities scuh as backyard football were offered in elementary school, did you enjoy them? "
"If unorganized activities scuh as backyard football were offered in elementary school, did you participate regularly? "
"If unorganized activities scuh as backyard football were offered in high school, did you enjoy them? "
"If unorganized activities scuh as backyard football were offered in high school, did you participate regularly? "
"If you add together each session of pre-planned physical activity that you engage in during a normal week, how much time would you estimate that you spend in total? "
"If you regularly walk, how many minutes do you walk each time?  Number of minutes: ___"
"If you regularly walk, what is the pace of your walk? "
"If you use an outdoor or a stationary cycle regularly, how many minutes do you cycle each time? "
"If your child goes there, does he or she usually walk or bike there?   Alone  per with someone "
"In a typical week do you do any planned activities MODERATE EFFORT that do not include brisk walking such as social sports, tai chi, doubles tennis, slow cycling, low-impact aerobics, ballroom dancing or play golf without a cart; If Yes. Just thinking about the weekdays from Monday to Friday. How many days would you do this activity?  On an average weekday how long would you spend doing this activity? "
"In a typical week do you do any planned activities MODERATE EFFORT that do not include brisk walking such as social sports, tai chi, doubles tennis, slow cycling, low-impact aerobics, ballroom dancing or play golf without a cart; Just thinking about the weekend from Saturday to Sunday. How many days would you do this activity?  On an average weekend day how long would you spend doing this activity? "
"In a typical week do you do any planned activities MODERATE EFFORT that do not include brisk walking such as social sports, tai chi, doubles tennis, slow cycling, low-impact aerobics, ballroom dancing or play golf without a cart? "
"In a typical week do you do any planned activities of LIGHT EFFORT such as slow walking, stretching, fishing, playing in water or playing golf with a cart; If Yes. Just thinking about the weekdays from Monday to Friday. How many days would you do this activity?  On an average weekday how long would you spend doing this activity? "
"In a typical week do you do any planned activities of LIGHT EFFORT such as slow walking, stretching, fishing, playing in water or playing golf with a cart; In a typical week do you do any planned activities that involve BRISK WALKING such as walking for exercise  per walking the dog? "
"In a typical week do you do any planned activities of LIGHT EFFORT such as slow walking, stretching, fishing, playing in water or playing golf with a cart? "
In a typical week do you do any planned activities that involve BRISK WALKING such as walking for exercise  per walking the dog; If Yes. Just thinking about the weekdays from Monday to Friday. How many days would you do this activity?  On an average weekday how long would you spend doing this activity? 
In a typical week do you do any planned activities that involve BRISK WALKING such as walking for exercise  per walking the dog; Just thinking about the weekend from Saturday to Sunday. How many days would you do this activity?  On an average weekend day how long would you spend doing this activity? 
In a typical week do you do any transport-related activities of LIGHT EFFORT such walking slowly; If Yes. Just thinking about the weekdays from Monday to Friday. How many days would you do this activity?  On an average weekday how long would you spend doing this activity? 
In a typical week do you do any transport-related activities of LIGHT EFFORT such walking slowly; Just thinking about the weekend from Saturday to Sunday. How many days would you do this activity?  On an average weekend day how long would you spend doing this activity? 
In a typical week do you do any transport-related activities of LIGHT EFFORT such walking slowly? 
In a typical week do you do any transport-related activities of MODERATE EFFORT such as riding a bike or riding a push scooter; If Yes. Just thinking about the weekdays from Monday to Friday. How many days would you do this activity?  On an average weekday how long would you spend doing this activity? 
In a typical week do you do any transport-related activities of MODERATE EFFORT such as riding a bike or riding a push scooter; Just thinking about the weekend from Saturday to Sunday. How many days would you do this activity?  On an average weekend day how long would you spend doing this activity? 
In a typical week do you do any transport-related activities of MODERATE EFFORT such as riding a bike or riding a push scooter? 
In a typical week do you do any transport-related activities that involve BRISK WALKING such as walking to get places  per walking to the bus; If Yes. Just thinking about the weekdays from Monday to Friday. How many days would you do this activity?  On an average weekday how long would you spend doing this activity? 
In a typical week do you do any transport-related activities that involve BRISK WALKING such as walking to get places  per walking to the bus; Just thinking about the weekend from Saturday to Sunday. How many days would you do this activity?  On an average weekend day how long would you spend doing this activity? 
In a typical week do you do any transport-related activities that involve BRISK WALKING such as walking to get places  per walking to the bus? 
"In a typical week do you do any work-related activities of MODERATE EFFORT such as mostly brisk walking like teaching, nursing  per waiting tables"
"In a typical week do you do any work-related activities of MODERATE EFFORT such as mostly brisk walking like teaching, nursing  per waiting tables; If Yes. Just thinking about the weekdays from Monday to Friday. How many days would you do this activity?  On an average weekday how long would you spend doing this activity? "
"In a typical week do you do any work-related activities of MODERATE EFFORT such as mostly brisk walking like teaching, nursing  per waiting tables; Just thinking about the weekend from Saturday to Sunday. How many days would you do this activity?  On an average weekend day how long would you spend doing this activity? "
"In a typical week during the last 12 months  in the summer , how many hours  hr  per week  did you spend on each activity: cycling? "
"In a typical week during the last 12 months  in the winter , how many hours  hr  per week  did you spend on each activity: cycling? "
"In a typical week during the last 12 months  in the winter , how many hours  hr  per week  did you spend on each activity: walking? "
In a typical week during the past year did you practice any of these activities vigorously?   Walking or Biking 
In a typical week in the last 4 weeks did you - Walk fast or briskly for exercise? 
In a typical week in the last 4 weeks did you - Walk uphill  per hike uphill ? 
In a typical week in the last 4 weeks did you walk to do errands? 
In a typical week in the last 4 weeks how many times a week week did you - Walk to do errands? 
In a typical week in the last 4 weeks how many times a week week did you - Walk uphill  per hike uphill ? 
In a typical week in the last 4 weeks how many total hours per week did you - Walk fast or briskly for exercise? 
In a typical week in the last 4 weeks how many total hours per week did you - Walk uphill  per hike uphill ? 
"In a typical week, during the last 12 months,  in the summer , how many hours  hr  per week  did you spend on each activity: walking? "
"In a typical week, in the last 4 weeks, did you ride a bike? "
"In a typical week, in the last 4 weeks, did you walk leisurely for exercise or pleasure? "
"In a typical week, in the last 4 weeks, how many times a week did you ride a bike? "
"In a typical week, in the last 4 weeks, how many times a week did you walk fast or briskly for exercise? "
"In a typical week, in the last 4 weeks, how many times a week week did you walk leisurely for exercise or pleasure? "
"In a typical week, in the last 4 weeks, how many total hours per week did you ride a bike? "
"In a typical week, in the last 4 weeks, how many total hours per week did you walk leisurely for exercise or pleasure? "
"In a typical week, in the last 4 weeks, how many total hours per week did you walk to do errands? "
"In a typical week, on how many days do you do moderate-intensity activities as part of your work? "
"In a typical week, on how many days do you do moderate-intensity sports, fitness or recreational  leisure  activities? "
"In a typical week, on how many days do you do vigorous-intensity activities as part of your work? "
"In a typical week, on how many days do you do vigorous-intensity sports, fitness or recreational  leisure  activities? "
"In a typical week, on how many days do you walk or bicycle for at least 10 minutes continuously to get to and from places? "
"In a usual day, do you do any heavy labor or use power tools at work, such as moving furniture, carpentry, jackhammers, or using a shovel or pick? "
"In a usual day, do you do any walking at work, such as walking in the halls, postal carrier, waiter, or roving sales person?  "
"In a USUAL WEEK, do you do any other vigorous  per moderate intensity leisure time physical activities?  Do not include any walking or cycling."
"In a USUAL WEEK, do you do any vigorous intensity leisure time physical activities like jogging, aerobics or competitive tennis?  Do not include walking or cycling  per moderate intensity physical activities. Vigorous intensity physical activities make you breathe harder or puff and pant."
"In a usual week, do you walk for at least 10 minutes at a time for recreation, exercise."
"In a USUAL WEEK, do you walk in or around your new neighbourhood or new local area to get to or from somewhere  such as walking to a shop or to public transport  or for recreation, health or fitness  including walking your dog ? "
"In a USUAL WEEK, do you walk outside your neighbourhood or local area to get to or from somewhere  such as walking to a shop or to public transport  or for recreation, health or fitness  including walking your dog ? "
"In a USUAL WEEK, how many times do you do moderate intensity leisure time physical activities which do not make you breathe harder or puff and pant? "
"In a USUAL WEEK, how many times do you do vigorous intensity leisure time physical activities which makes you breathe harder or puff and pant? "
"In a USUAL WEEK, how many times do you walk as a means of transport, such as going to and from work, walking to the shop  per walking to public transport outside your neighbourhood or local area? "
"In a USUAL WEEK, how many times do you walk for recreation, health or fitness  including walking your dog  in or around your neighbourhood or local area? "
"In an average week when you are in school, on how many days do you go to physical education  PE  classes? "
"In an average week when you are in school, on how many days do you walk or ride your bike home from school when weather allows you to do so? "
"In an average week when you are in school, on"
how many days do you walk or ride your bike
to school when weather allows you to do so?  
"In general, what is the duration of each session of pre-planned physical activity that you engage in? "
"In leisure time how many minutes do you usually spend on transportation by bike on a weekday, a weekend day? "
"In leisure time, how many minutes do you usually spend on transportation on foot on a weekday, a weekend day? "
"In the last 7 days, during your physical education  PE  classes, how often were you very active  playing hard, running, jumping, throwing ? "
"In the last 7 days, on how many days right after school, did you do sports, dance, or play games in which you were very active?   Check one only. "
"In the last 7 days, on how many evenings did you do sports, dance, or play games in which you were very active?  "
In the last month HAVE YOU HAD ANY DIFFICULTY walking inside the house
In the last month have you needed HELP FROM ANOTHER PERSON walking inside the house? 
"IN THE LAST WEEK how many times have you walked continuously, for at least 10 minutes, for recreation, exercise or to get to or from places? "
"In the last week, have you done any shorter walks which lasted at least 5 minutes? "
"IN THE LAST WEEK, how many times did you do any vigorous physical activity which made you breathe harder or puff and pant?   e.g. jogging, cycling, aerobics, competitive tennis "
"In the months that you bicycled to work, how many times per month did you usually do this? "
"In the months that you walked to work, how many times per month did you usually do this? "
"In the past 10 years, did you walk for exercise?   At least once a week for a year "
"In the past 2 weeks  outlined on that calendar , beginning Monday  date  and ending this past Sunday  date , have you done any exercises, sports, or physically active hobbies? "
"In the past 2 weeks  outlined on that calendar , beginning Monday  date  and ending this past Sunday  date , have you done any exercises, sports, or physically active hobbies?  What were they?  Record on next page, THEN 1c"
"In the past 2 weeks have you done any of the following exercises, sports or physically active hobbies: Riding a bicycle or exercise bike? "
"In the past 2 weeks have you done any of the following exercises, sports or physically active hobbies: Walking for exercise? "
"In the past 7 days, how many times did you do that?  "
"In the past month, did you ride a bicycle or exercise bike? "
"In the past month, have you ever had chest pain when you were not performing any physical activity? "
"In the past month, how often did you walk a mile  per more at a time without stopping?  Times per day"
"In the past month, how often did you walk a mile  per more at a time without stopping?  Times per day  per week  per m"
"In the past month, how often did you walk a mile  per more at a time without stopping?  Times per month"
"In the past month, how often did you walk a mile  per more at a time without stopping?  Times per week"
"In the past week, how many times did you do MODERATE exercise or other physical activity  around the house or at work  which DID NOT make you breathe harder or puff and pant?   e.g., digging in the garden, moderate cycling, raking leaves, dancing . Please estimate the total time spent doing moderate exercise or physical activity in the past week."
"In the past week, how many times did you do VIGOROUS exercise or other physical activity  around the house or at work  which made you breathe harder or puff and pant?   e.g., Jogging or running, heavy gardening, netball, chopping wood, vigorous swimming, heavy laboring . Please estimate the total time spent doing vigorous exercise or physical activity in the past week."
"In the past, how long have you generally persisted with a pre-planned physical activity program before giving up? "
"Is it difficult to work or jog in your neighborhood because of things like traffic, no sidewalks, dogs, etc. ? "
"Is the usual amount of activity you did in the past 2 weeks more, less, or about the same as your usual exercise habits over the past year? "
Just thinking about the weekend from Saturday to Sunday. How many days would you do this activity?  On an average weekend day how long would you spend doing this activity? 
"Last week did you walk continuously for at least 10 min for recreation, exercise or to get to and from places? "
Leisure time activities: how long do you spend cycling in an average week? 
Leisure time activities: how long do you spend walking in an average week? 
"Leisure Time Sport: Prior to the past 12 months, did you play any sports  per do any exercise such as cycling, etc for exercise or pleasure at least 12 times? "
"Leisure Time Sport:During past 12 months, did you play any sports  per do any exercise such as cycling, etc for exercise or pleasure at least 12 times? "
Leisurely Activities: Did you do leisurely biking in the past 12 months for at least one hour? 
"Light physical activities which do not increase your breathing rate, such as slow walking or cycling, light swimming-pool exercise, swimming or gardening."
"Mark how many minutes of MODERATE physical activity  lower intensity activities such as walking, biking to school  you did in the last 7 days. This includes physical activity during physical education class, lunch, recess, after school, evenings, and spare time."
"Mark your usual physical activity during the previous year. Mostly walking, lifts, carry little"
Mark your usual physical activity during the previous year. Walking or Bicycling
Minutes per day you have done brisk walking on a regular basis = once per 2 weeks
"Moderate Activity: Over the past 30 days, did you do moderate activities for at least 10 minutes that caused light sweating.?   brisk walking, bicycling for pleasure "
"Moderate Activity: Over the past 30 days, how often did you bicycle ? "
"Moderate Activity: Over the past 30 days, how often did you walk ? "
"Moderate Activity: Over the past 30 days, on average how long did you bicycle each time? "
"Moderate Activity: Over the past 30 days, on average how long did you walk each time? "
"Moderate Activity: Over the past 30 days, what activities did you do?  Walking or Bicycling"
"Moderate Exercise: How often did you participate in moderate activities?   Brisk walking, cycling  Please estimate the average amount of time each week."
"Moderate Exercise: How often did you participate in moderate activities?   Brisk walking, cycling  Please estimate the average number of months each year."
"Moderate physical activity or exercise that increases your breathing rate or body temperature  perspiration , even if you can still keep talking while exercising. This includes brisk walking or cycling, walking on paths in nature, light jogging, moderately intensive gardening, pool exercise, aerobics and so on."
My best friend likes to exercise.            
"Not including walking outside the home, how often each week  7 days  do you usually do the exercises below; MILD EXERCISE. For example, slow dancing, bowling, golf"
"Not including walking outside the home, how often each week  7 days  do you usually do the exercises below; MILD EXERCISE. For example, slow dancing, bowling, golf; How long do you usually exercise like this at one time? "
"Not including walking outside the home, how often each week  7 days  do you usually do the exercises below; MODERATE EXERCISE  Not exhausting . For example, biking outdoors, using an exercise machine  like stationary bike or treadmill , calisthenics, easy swimming, popular or folk dancing."
"Not including walking outside the home, how often each week  7 days  do you usually do the exercises below; MODERATE EXERCISE  Not exhausting . For example, biking outdoors, using an exercise machine  like stationary bike or treadmill , calisthenics, easy swimming, popular or folk dancing. How long do you usually exercise like this at one time? "
"Not including walking outside the home, how often each week  7 days  do you usually do the exercises below; STRENUOUS OR VERY HARD EXERCISE  You work up a sweat and your heart beats fast.  For example, aerobics, aerobic dancing, jogging, tennis, swimming laps."
"Not including walking outside the home, how often each week  7 days  do you usually do the exercises below; STRENUOUS OR VERY HARD EXERCISE  You work up a sweat and your heart beats fast.  For example, aerobics, aerobic dancing, jogging, tennis, swimming laps. How long do you usually exercise like this at one time? "
"Now think about sport or other physical activities that make you sweat. Do you work up a sweat during leisure time while being physically active at least once a week?  For example: Brisk walking, running, bicycling etc.? "
"Now think about vigorous activities you did in your free time that take hard physical effort, such as aerobics, running, soccer, fast bicycling, or fast swimming. Do not include walking.  days, did you do any vigorous physical activities in your free time? "
"Now think about vigorous activities you did in your free time that take hard physical effort, such as aerobics, running, soccer, fast bicycling, or fast swimming. Do not include walking.  days, did you do any vigorous physical activities in your free time; On how many days did you do this? "
Number of days per week that you have done any brisk walking on a regular basis.
Number of minutes per week All walking to and or or from work and school 
Number of minutes per week walking as part of errands performed outside of your yard and household 
Number of minutes per week walking during breaks and or or lunch time 
Number of months of activity per year: bicycling to work or for pleasure? 
Number of months of activity per year: jog  per walk combination? 
Number of months of activity per year: walk during work breaks? 
Number of months of activity per year: Walk for pleasure? 
Number of months of activity per year: walk to work? 
Number of times each month you have  bicycled ? 
Number of times each month you have  walked for exercise ? 
"Occasional or short distance walking on job: for this job category, minutes per day you walk or bike to or from work? "
"Occupational PA: On a typical day at work, how much time do you spend walking? "
"On a scale from 1 to 5 with 1 meaning I feel good physically and 5 meaning I feel bad pysically, how do you feel while you are doing physical activity? "
"On a scale from 1 to 5 with 1 meaning I feel interested and 5 meaning I feel bored, how much are you interested by physical activity while you are doing it? "
On a scale from 1 to 5 with 1 meaning I hate it and 5 meaning I enjoy it. how much do you enjoy physical activity while you are doing it? 
"On a scale from 1 to 5 with 1 meaning its no fun at all and 5 meaning its a lot of fun, how fun is physical activity f per you while you are doing it? "
On a scale from I to 5 with 1 meaning its very pleasant and 5 meaning its vea unQleasant. how pleasant is physical activity f per you while you are doing it? 
"On a work day, about how much time do you spend doing the following:  lifting or carrying heavy things "
"On a work day, about how much time do you spend doing the following:  other strenuous tasks "
"On a work day, about how much time do you spend doing the following:  walking "
"On an average school day, how many hours do you play video or computer games or use a computer for something that is not school work?   Include activities such as Nintendo, Game Boy, PlayStation, Xbox, computer games, and the Internet. "
"On an average school day, how many hours do you spend watching DVDs or videos?  Include DVDs or videos you watch on a TV, computer, iPod, or other portable device."
"On an average school day, how many hours do you watch TV? "
"On average during the summer  May-September , how many days per month do you use a bicycle? "
"On average during the summer  May-September , how many days per month do you walk? "
"On average during the summer  May-September , how many days per week do you use a bike? "
"On average during the summer  May-September , how many days per week do you walk? "
"On average during the summer  May-September , how often do you use a bike? "
"On average during the summer  May-September , how often do you walk? "
On average how many hours per day did you engage in these moderate or somewhat strenuous sporting and recreational activities? 
"On average, about how many minutes did you actually spend riding a bicycle or exercise bike each time? "
"On average, about how many minutes did you actually spend walking for exercise each time? "
"On average, during the past year, how many hours each day did you spend: Walking as part of your job"
"On average, during the past year, how many hours each day did you spend: Walking for exercise"
"On average, during the past year, how many hours each day did you spend: Walking to and from church, store, school, work"
"On average, how many hours per day did you engage in exercises to increase muscle strength or endurance, such as lifting weights, pushups, or physical therapy with weights, etc.? "
"On average, how many hours per day did you engage in these light sport and recreational activities? "
"On average, how many hours per day did you engage in these light sport or recreational activities? "
"On average, how many hours per day did you engage in these moderate sport or recreational activities? "
"On average, how many hours per day did you engage in these sitting activities? "
"On average, how many hours per day did you engage in these strenuous activities? "
"On average, how many hours per day did you spend walking or cycling for these reasons? "
"On average, how many hours per day did you spend walking? "
"On average, how many hours per week did you work? "
"On average, how many hours per week do you spend walking around at home? "
"On average, how many hours per week do you spend: walking around at work? "
"On average, how many minutes did you walk each time? "
"On average, how many total minutes did you spend walking each day? "
"On days when you walk for at least 10 minutes, how much total time per day do you spend walking? "
On how many days during a usual week you work up a sweat during leisure time while being physically active? 
"On how many of the past 7 days did you do exercises to strengthen or tone your muscles, such as push-ups, sit-ups,  per weight lifting? "
"On how many of the past 7 days did you exercise or participate in physical activity for at least 20 minutes that made you sweat and breathe hard, such as basketball, soccer, running, swimming laps, fast bicycling, fast dancing, or similar aerobic activities? "
"On the last weekend, how many times did you do sports, dance, or play games in which you were very active? "
"On this job, did you work with hand-held  per hand-operated vibrating tools  per machinery? "
"On those days when  you or SP  walked or bicycled, about how long did  you or s  per he  spend altogether doing this? "
"On those days when you walked or bicycled, about how long did you spend altogether doing this? "
"On your way to and from work, how long do you spend per week cycling? "
"On your way to and from work, how long do you spend per week walking? "
Other Activities: How many days per week did you spend in each of the following: casual walking? 
"Other Activities: In the past year, on average, how many hours per day did you spend in each of the following: casual walking? "
"Outside of school, how many days per week does your child have activity training or instruction not in a team sport  e.g., martial arts, dance, tennis "
"Outside of school, how many days per week does your child play or practice team sports? "
"Over 7 typical days, how often did you participate in light sport and recreational activities such as leisurely walking for exercise or pleasure."
"Over 7 typical days, how often did you participate in moderate or somewhat strenuous sport and recreational activities such as walking fast or briskly for exercise."
"Over 7 typical days, how often did you take a walk or ride a bicycle on errands such as going to or from a store or taking children to school? "
Over a typical or usual week on how many days is your child physically active for a total of at least 60 minutes per day? 
"Over the past 30 days, did  you or SP  do any physical activities specifically designed to strengthen  your  per his  per her  muscles such as lifting weights, push-ups or sit-ups? "
"Over the past 30 days, did  you or SP  do any vigorous activities for at least 10 minutes that caused heavy sweating, or large increases in breathing  per heart rate?  Some examples are running, lap swimming, aerobics classes, or fast bicycling"
"Over the past 30 days, did you do any vigorous activities for at least 10 minutes that caused heavy sweating.?   running, fast bicycling "
"Over the past 30 days, have you walked or bicycled as part of getting to and from work, or school, or to do errands? "
"Over the past 30 days, how often did  you or SP  do this?   Walk or bicycle as part of getting to and from Q or U work, or school, or to do errands. "
"Over the past 30 days, how often did you do this: walk or bicycle as part of getting to and from work, or school, or to do errands? "
"Over the past 30 days, on average how many hours per day did  you or SP  sit and watch TV or videos  outside of work ? "
"Over the past 30 days, on average how many hours per day did  you or SP  use a computer or play computer games  outside of work ? "
"Over the past 30 days, what vigorous activities did you do?  Walking or Bicycling"
"Over the past 7 days, how often did you do any exercises specifically to increase muscle strength or endurance, such as lifting weights or pushups, etc? "
"Over the past 7 days, how often did you engage in light sport or recreational activities such as bowling, golf with a cart, shuffleboard, fishing from a boat or pier or other similar activities? "
"Over the past 7 days, how often did you engage in moderate sport or recreational activities such as doubles tennis, ballroom dancing, hunting, ice skating, golf without a cart, softball or other similar activities? "
"Over the past 7 days, how often did you engage in strenuous sport activities  cycling take a walk outside; On average, how many hours per day did you engage in these strenuous activities? "
"Over the past 7 days, how often did you engage in strenuous sport activities  cycling take a walk outside? "
"Over the past 7 days, how often did you engage in strenuous sport or recreational activities such as jogging, swimming, cycling, singles tennis, aerobic dance, skiing  downhill or cross country or other similar activities? "
"Over the past 7 days, how often did you participate in sitting activities such as reading, watching TV,  per doing handcrafts? "
"Over the past 7 days, how often did you take a walk outside your home  per yard for any reason; On average, how many hours per day did you spend walking? "
"Over the past 7 days, how often did you take a walk outside your home  per yard for any reason? "
"Over the past 7 days, how often did you take a walk outside your home  per yard for any reason?  For example, for fun or exercise, walking to work, walking the dog, walking in a mall, etc? "
"PA at work in the past 12 months: Standing  per walking at work, carrying objects 100 pounds."
"PA at work in the past 12 months: Standing  per walking at work, carrying objects 25 pounds."
"PA at work in the past 12 months: Standing  per walking at work, carrying objects 50 pounds."
"PA at work in the past 12 months: Standing  per walking at work, carrying objects 75 pounds."
"PA at work in the past 12 months: Walking at work, carrying something  trays, dishes "
"PA at work in the past 12 months: Walking at work, not carrying anything  between buildings or in hallways or roving store clerk "
"PA Log  In the past week, how many times have you WALKED for recreation or exercise and or or to get to and from places for at least 10 minutes continuously?  Please estimate the total time you spent walking in the past week. "
"PA Log  List up to 3 main activities that you did to go to and from work or volunteer activity e.g walk, bike, in-line skate etc "
"Physical activity in your spare time: Have you done any of the following activities in the past 7 days  last week ?  If yes, how many times?  Aerobics"
"Physical activity in your spare time: Have you done any of the following activities in the past 7 days  last week ?  If yes, how many times?  Badminton"
"Physical activity in your spare time: Have you done any of the following activities in the past 7 days  last week ?  If yes, how many times?  Baseball, softball "
"Physical activity in your spare time: Have you done any of the following activities in the past 7 days  last week ?  If yes, how many times?  Basketball "
"Physical activity in your spare time: Have you done any of the following activities in the past 7 days  last week ?  If yes, how many times?  Bicycling"
"Physical activity in your spare time: Have you done any of the following activities in the past 7 days  last week ?  If yes, how many times?  Cross-country skiing "
"Physical activity in your spare time: Have you done any of the following activities in the past 7 days  last week ?  If yes, how many times?  Dance"
"Physical activity in your spare time: Have you done any of the following activities in the past 7 days  last week ?  If yes, how many times?  Flo per hockey "
"Physical activity in your spare time: Have you done any of the following activities in the past 7 days  last week ?  If yes, how many times?  Football"
"Physical activity in your spare time: Have you done any of the following activities in the past 7 days  last week ?  If yes, how many times?  Ice hockey or ringette "
"Physical activity in your spare time: Have you done any of the following activities in the past 7 days  last week ?  If yes, how many times?  Ice skating "
"Physical activity in your spare time: Have you done any of the following activities in the past 7 days  last week ?  If yes, how many times?  In-line skating"
"Physical activity in your spare time: Have you done any of the following activities in the past 7 days  last week ?  If yes, how many times?  Jogging or running "
"Physical activity in your spare time: Have you done any of the following activities in the past 7 days  last week ?  If yes, how many times?  Rowing or canoeing"
"Physical activity in your spare time: Have you done any of the following activities in the past 7 days  last week ?  If yes, how many times?  Skateboarding "
"Physical activity in your spare time: Have you done any of the following activities in the past 7 days  last week ?  If yes, how many times?  soccer "
"Physical activity in your spare time: Have you done any of the following activities in the past 7 days  last week ?  If yes, how many times?  Street hockey "
"Physical activity in your spare time: Have you done any of the following activities in the past 7 days  last week ?  If yes, how many times?  Swimming"
"Physical activity in your spare time: Have you done any of the following activities in the past 7 days  last week ?  If yes, how many times?  Tag"
"Physical activity in your spare time: Have you done any of the following activities in the past 7 days  last week ?  If yes, how many times?  volleyball "
"Physical activity in your spare time: Have you done any of the following activities in the past 7 days  last week ?  If yes, how many times?  Walking for exercise"
"Physical activity in your spare time: Have you done any of the following activities in the past 7 days  last week ?  If yes, how many times? ; Skipping"
"Please circle the number that best describes your physical ability in the past week. Did you have any difficulty: playing your musical instrument or sport because of arm, shoulder  per hand pain?   Mild difficulty "
"Please circle the number that best describes your physical ability in the past week. Did you have any difficulty: playing your musical instrument or sport because of arm, shoulder  per hand pain?   Moderate Difficulty "
"Please circle the number that best describes your physical ability in the past week. Did you have any difficulty: playing your musical instrument or sport because of arm, shoulder  per hand pain?   Severe difficulty "
"Please circle the number that best describes your physical ability in the past week. Did you have any difficulty: playing your musical instrument or sport because of arm, shoulder  per hand pain?   Unable "
"Please circle the number that best describes your physical ability in the past week. Did you have any difficulty: playing your musical instrument or sport because of arm, shoulder  per hand pain?  No difficulty "
Please circle the number that best describes your physical ability in the past week. Did you have any difficulty: spending your usual amount of time practising or playing your instrument or sport?   Mild Difficulty 
Please circle the number that best describes your physical ability in the past week. Did you have any difficulty: spending your usual amount of time practising or playing your instrument or sport?   Moderate difficulty 
Please circle the number that best describes your physical ability in the past week. Did you have any difficulty: spending your usual amount of time practising or playing your instrument or sport?   No difficulty 
Please circle the number that best describes your physical ability in the past week. Did you have any difficulty: spending your usual amount of time practising or playing your instrument or sport?   Severe difficulty 
Please circle the number that best describes your physical ability in the past week. Did you have any difficulty: spending your usual amount of time practising or playing your instrument or sport?   Unable 
Please circle the number that best describes your physical ability in the past week. Did you have any difficulty: using your usual technique for playing your instrument or sport?   Mild difficulty 
Please circle the number that best describes your physical ability in the past week. Did you have any difficulty: using your usual technique for playing your instrument or sport?   Moderate difficulty 
Please circle the number that best describes your physical ability in the past week. Did you have any difficulty: using your usual technique for playing your instrument or sport?   No difficulty 
Please circle the number that best describes your physical ability in the past week. Did you have any difficulty: using your usual technique for playing your instrument or sport?   Unable 
Please circle the number that best describes your physical ability in the past week. Did you have any difficulty: using your usual technique for playing your instrument or sport?  Severe difficulty 
"Please compare the amount of physical activity that you do during other seasons of the year with the amount of activity you just reported for a typical week in the past month. For example, in the summer, do you do more or less activity than what you reported in the past month? "
Please estimate the total time you spend walking as a means of transport in your neighbourhood or local area in a USUAL WEEK.  eg. 5 times by 10 minutes = 50 minutes .
Please estimate the total time you spend walking as a means of transport outside your neighbourhood or local area in a USUAL WEEK.
"Please estimate the total time you spend walking for recreation, health or fitness in or around your neighbourhood or local area in a USUAL WEEK.  "
"Please indicate how much time on a typical WEEK DAY your child does the following activities, when he or she is mostly sitting, and not moving around;  Doing inactive hobbies  music, art, crafts, clubs, going to movies etc  "
"Please indicate how much time on a typical WEEK DAY your child does the following activities, when he or she is mostly sitting, and not moving around;  Reading a book  per magazine NOT for school  including comic books  "
"Please indicate how much time on a typical WEEK DAY your child does the following activities, when he or she is mostly sitting, and not moving around;  Sitting talking on the telephone or texting"
"Please indicate how much time on a typical WEEK DAY your child does the following activities, when he or she is mostly sitting, and not moving around;  Sitting  per hanging out or talking with friends or family "
"Please indicate how much time on a typical WEEK DAY your child does the following activities, when he or she is mostly sitting, and not moving around; Doing homework  including reading, writing, or using the computer  "
"Please indicate how much time on a typical WEEK DAY your child does the following activities, when he or she is mostly sitting, and not moving around; Playing computer or video games  like Nintendo or xbox "
"Please indicate how much time on a typical WEEK DAY your child does the following activities, when he or she is mostly sitting, and not moving around; Riding  per driving in a car"
"Please indicate how much time on a typical WEEK DAY your child does the following activities, when he or she is mostly sitting, and not moving around; Sitting at work  if child has a job  "
"Please indicate how much time on a typical WEEK DAY your child does the following activities, when he or she is mostly sitting, and not moving around; Sitting listening to music  on radio, CD, tape, MP3, iPod, etc.  "
"Please indicate how much time on a typical WEEK DAY your child does the following activities, when he or she is mostly sitting, and not moving around; Using the internet, emailing, or other electronic media for leisure "
"Please indicate how much time on a typical WEEK DAY your child does the following activities, when he or she is mostly sitting, and not moving around; Watching television or videos  per dVDs "
Please mark if you agree with the following statements: I feel I already exercise enough.
Please mark if you agree with the following statements: I seem to worry about my health more than other people worry about theirs.
Please mark if you agree with the following statements: Members of my family think I should exercise regularly.
Please mark if you agree with the following statements: My friends and acquaintances think I should exercise regularly.
Please mark your answers once for family and once for friends for each of the following statements: During the past three months my family or friends: exercised with me.
Please mark your answers once for family and once for friends for each of the following statements: During the past three months my family or friends: Gave me encouragement to exercise. 
Please mark your answers once for family and once for friends for each of the following statements: During the past three months my family or friends: made fun of me or criticized for exercising. 
Please mark your answers once for family and once for friends for each of the following statements: During the past three months my family or friends: offered to exercise with me.
Please rate your ability to do the following activities in the last week by circling the number below the appropriate response.  carry a heavy object  over 10 lbs  
Please rate your ability to do the following activities in the last week by circling the number below the appropriate response.  carry a shopping bag or briefcase 
"Please rate your ability to do the following activities in the last week by circling the number below the appropriate response.  do heavy household chores  e.g., wash walls, wash floors "
Please rate your ability to do the following activities in the last week by circling the number below the appropriate response.  graden  per do yard work 
Please rate your ability to do the following activities in the last week by circling the number below the appropriate response.  place an object on a shelf above your head 
Please rate your ability to do the following activities in the last week by circling the number below the appropriate response.  push open a heavy door 
"Please rate your ability to do the following activities in the last week by circling the number below the appropriate response.  recreational activities in which you move your arm freely  e.g., playing frisbee, badminton, etc "
"Please rate your ability to do the following activities in the last week by circling the number below the appropriate response.  recreational activities in which you take some force or impact through your arm, shoulder  per hand  e.g., golf, hammering, tennis, etc "
"Please rate your ability to do the following activities in the last week by circling the number below the appropriate response.  recreational activities which require little effort  e.g., cardplaying, knitting, etc "
Please tell us how often your child is active in the following places;  place child works 
Please tell us how often your child is active in the following places;  public open space  grass or sanddirt  that is not a park 
Please tell us how often your child is active in the following places;  public playground with equipment
"Please tell us how often your child is active in the following places;  shopping mall, plaza"
Please tell us how often your child is active in the following places; basketball court 
"Please tell us how often your child is active in the following places; beach, lake, river, or creek "
"Please tell us how often your child is active in the following places; bike  per hiking  per walking trails, paths "
Please tell us how often your child is active in the following places; boys and girls club 
Please tell us how often your child is active in the following places; friend or relatives house
Please tell us how often your child is active in the following places; indoor recreation or exercise facility  public or private 
Please tell us how often your child is active in the following places; large public park
Please tell us how often your child is active in the following places; other playing fields or courts
" e.g., football, softball, tennis  "
Please tell us how often your child is active in the following places; school with recreation facilities open to the public
Please tell us how often your child is active in the following places; small public park
Please tell us how often your child is active in the following places; swimming pool 
Please tell us how often your child is active in the following places; walking  or  running track 
Please tell us how often your child is active in the following places; YMCA 
"Please tick all the places where you walk for recreation, health or fitness in or around your neighbourhood or local area in a USUAL WEEK; Around the neighbourhood using the streets or footpaths  no"
specific destination  

"Please tick all the places where you walk for recreation, health or fitness in or around your neighbourhood or local area in a USUAL WEEK; Beach"
"Please tick all the places where you walk for recreation, health or fitness in or around your neighbourhood or local area in a USUAL WEEK; Park, oval or bushlands  1  "
"Please tick all the places where you walk for recreation, health or fitness in or around your neighbourhood or local area in a USUAL WEEK; To or from a shop "
"Please tick all the places where you walk for recreation, health or fitness in or around your neighbourhood or local area in a USUAL WEEK; To or from café or restaurant"
"Please tick all the places where you walk for recreation, health or fitness in or around your neighbourhood or local area in a USUAL WEEK; Walking trails or paths NOT in a park or beach "
Record all activity for each 30 minute period per day: upright activities  walking slowly 
Record all activity for each 30 minute period per day: walking with heavy load and lifting
Record all activity for each 30 minute period per day: walking or light bicycling
Recreation: Average time per episode you did the activity in the last 12 months: cycling for pleasure? 
Recreation: Average time per episode you did the activity in the last 12 months: racing or rough terrain cycling? 
Recreation: Average time per episode you did the activity in the last 12 months: walking for pleasure? 
Recreation: Number of times you did the activity in the last 12 months: cycling for pleasure? 
Recreation: Number of times you did the activity in the last 12 months: racing or rough terrain cycling? 
Recreation: Number of times you did the activity in the last 12 months: walking for pleasure? 
Recreational Activities: How much time you spent doing this activity during a typical week?  Leisurely walking  10+ minutes in duration 
"Sometimes you may walk for fun, relaxation, exercise, or to walk the dog. During the past 7 days, did you walk for at least 10 minutes for any of these reasons?  Please do not include walking for transportation."
"Sometimes you may walk for fun, relaxation, exercise, or to walk the dog. During the past seven days did you walk for at least ten minutes at a time for any of these reasons?  Please do not include any walking that you already told me about."
Strenuous Exercise: How often did you participate in strenuous activities?   cycling on hills  Please estimate the average amount of time each week.
Strenuous Exercise: How often did you participate in strenuous activities?   cycling on hills  Please estimate the average number of months each year.
"The following questions are about activities you might do during a typical day. Does YOUR HEALTH NOW LIMIT YOU in these activities?  If so, how much?   Walking 100 metres"
"The following questions are about activities you might do during a typical day. Does YOUR HEALTH NOW LIMIT YOU in these activities?  If so, how much?  Walking HALF a kilometre:"
"The following questions are about activities you might do during a typical day. Does YOUR HEALTH NOW LIMIT YOU in these activities?  If so, how much?  Walking MORE THAN ONE kilometer:"
"The next questions are about physical activities or exercise you may do in your free time for at least 10 minutes, other than walking. First, think about activities that take moderate physical effort, such as bicycling, dancing, swimming, and gardening. During the last 7 days, did you do any moderate physical activities in your free time for at least 10 minutes, other than walking? "
The number of times per day  per week  per m you rode a bicycle or exercise bike? 
The walking routine that I try to complete consists of walking:  number of  days a week 
The walking routine that I try to complete consists of walking:  number of  minutes 
The walking routine that I try to complete consists of walking: How many miles each session?  
These next questions are about strengthening the heart and lungs through exercise. F per how many minutes do you think a person should exercise on EACH occasion so that the heart and lungs are strengthened? 
These next questions are about strengthening the heart and lungs through exercise. How many days a week do you think a person should exercise to strengthen the heart and lungs? 
Think about how much time you spend standing  per moving around on your feet on an average day during the past month. About how many how per day do you stand? 
"Think about moderate physical activities that make you breathe somewhat harder and may include continuous walking, hiking, dancing, gardening or sport activities. Currently, do you do any physical activities that make you breathe somewhat harder? "
Think about the walking you do outside the home. How often do you walk outside the home f per more than 10 minutes without stopping? 
"Think about the walks you have taken in the past month. About how many times per month did you walk for at least 10 minutes  per more without stopping which was not strenuous enough to cause large increases in breathing, heart rate, or leg fatigue or cause you to perspire? "
"Thinking about in the past 30 days, how many of those days did you ride a bicycle? "
"Thinking about in the past 30 days, how many of those days did you walk? "
"Thinking about the last day you rode your bike, what was the area within 1 or 4 mile of where you started or ended your trip? "
"Thinking about the last day you rode your bike, what was your starting point for this trip  or  where did this trip end? "
"This section is about exercising regularly in different situations. For each item, please mark how sure you are that you would exercise in that situation. Mark one number for each item: I will set aside time for regular exercise. "
"This section is about exercising regularly in different situations. For each item, please mark how sure you are that you would exercise in that situation. Mark one number for each item: I would exercise even though I am feeling sad  per highly stressed."
"This section is about exercising regularly in different situations. For each item, please mark how sure you are that you would exercise in that situation. Mark one number for each item: I would stick to my exercise program even when family or social life takes a lot of my time. "
This section is about some possible effects of regular exercise. Please mark if you agree with each statement and if each statement is important to you. I will build up muscle strength.
This section is about some possible effects of regular exercise. Please mark if you agree with each statement and if each statement is important to you. I will do better on my job.
This section is about some possible effects of regular exercise. Please mark if you agree with each statement and if each statement is important to you. I will feel less depressed and or or bored
This section is about some possible effects of regular exercise. Please mark if you agree with each statement and if each statement is important to you. I will feel less tension and stress.
This section is about some possible effects of regular exercise. Please mark if you agree with each statement and if each statement is important to you. I will feel more attractive. 
This section is about some possible effects of regular exercise. Please mark if you agree with each statement and if each statement is important to you. I will improve my health or reduce my risk of disease.
This section is about some possible effects of regular exercise. Please mark if you agree with each statement and if each statement is important to you. I will improve my heart and lung fitness. 
This section is about some possible effects of regular exercise. Please mark if you agree with each statement and if each statement is important to you. I will improve my self-esteem.
This section is about some possible effects of regular exercise. Please mark if you agree with each statement and if each statement is important to you. I will lose weight or improve my shape.
This section is about some possible effects of regular exercise. Please mark if you agree with each statement and if each statement is important to you. I will meet new people.
Tick all the places where you walk to as a means of transport in or around your neighbourhood or local area in a USUAL WEEK; To or from café or restaurant 
Tick all the places where you walk to as a means of transport in or around your neighbourhood or local area in a USUAL WEEK; To or from public transport 
Tick all the places where you walk to as a means of transport in or around your neighbourhood or local area in a USUAL WEEK; To or from school 
Tick all the places where you walk to as a means of transport in or around your neighbourhood or local area in a USUAL WEEK; To or from shops  1  
Tick all the places where you walk to as a means of transport in or around your neighbourhood or local area in a USUAL WEEK; To or from work  or study  
Tick all the places where you walk to as a means of transport in or around your neighbourhood or local area in a USUAL WEEK;To or from friend’s house
"Vigorous Activity: Over the past 30 days, how often did you bicycle ? "
"Vigorous Activity: Over the past 30 days, how often did you walk ? "
"Vigorous Activity: Over the past 30 days, on average how long did you bicycle each time? "
"Vigorous Activity: Over the past 30 days, on average how long did you walk each time? "
"Vigorous exercise that noticeably increases your breathing rate and perspiration, such as fast walking, jogging, other strenuous aerobic  per weight training, ball games, gardening and so on."
"Walking during Leisure-Time for Pleasure or Exercise: During an average week, how many hours do you spend walking? "
Was the starting or ending point in a downtow-city area  or  urban or suburban area  or  rural town or farm
Was the starting or ending point in a downtow-city area  or  urban or suburban area  or  rural town or farm  for this walking trip ? 
We are interested to learn about the types of activities which are part of your regular routine. I am going to show you lists of common types of physical activities. Please tell me how much time  in minutes  per hours  you spent during the past week.
"We are interested to learn about the types of activities which are part of your regular routine. I am going to show you lists of common types of physical activities. Please tell me how much time  in minutes  per hours  you spent during the past week; Care taking: Older  per disabled person  lifting, pushing wheelchair  "
"We are interested to learn about the types of activities which are part of your regular routine. I am going to show you lists of common types of physical activities. Please tell me how much time  in minutes  per hours  you spent during the past week; Care taking: Child care  lifting, carrying, pushing pram  "
"We are interested to learn about the types of activities which are part of your regular routine. I am going to show you lists of common types of physical activities. Please tell me how much time  in minutes  per hours  you spent during the past week; Dish washing: clearing the table, washing   per drying dishes, putting dishes away."
We are interested to learn about the types of activities which are part of your regular routine. I am going to show you lists of common types of physical activities. Please tell me how much time  in minutes  per hours  you spent during the past week; Exercise: Brisk walking 
"We are interested to learn about the types of activities which are part of your regular routine. I am going to show you lists of common types of physical activities. Please tell me how much time  in minutes  per hours  you spent during the past week; Exercise: Pool exercises, stretching, yoga"
"We are interested to learn about the types of activities which are part of your regular routine. I am going to show you lists of common types of physical activities. Please tell me how much time  in minutes  per hours  you spent during the past week; Exercise: Vigorous calisthenics, aerobics"
We are interested to learn about the types of activities which are part of your regular routine. I am going to show you lists of common types of physical activities. Please tell me how much time  in minutes  per hours  you spent during the past week; Exercise: Cycling
We are interested to learn about the types of activities which are part of your regular routine. I am going to show you lists of common types of physical activities. Please tell me how much time  in minutes  per hours  you spent during the past week; Exercise: Swimming  laps only  
"We are interested to learn about the types of activities which are part of your regular routine. I am going to show you lists of common types of physical activities. Please tell me how much time  in minutes  per hours  you spent during the past week; Food preparation: chopping, stirring, moving about to get food items and pans."
"We are interested to learn about the types of activities which are part of your regular routine. I am going to show you lists of common types of physical activities. Please tell me how much time  in minutes  per hours  you spent during the past week; Food service: setting table, carrying food, serving food  "
"We are interested to learn about the types of activities which are part of your regular routine. I am going to show you lists of common types of physical activities. Please tell me how much time  in minutes  per hours  you spent during the past week; Heavy housework: vacuuming, mopping, scrubbing floors and walls, moving furniture, boxes or rubbish bins. "
"We are interested to learn about the types of activities which are part of your regular routine. I am going to show you lists of common types of physical activities. Please tell me how much time  in minutes  per hours  you spent during the past week; Heavy home repair: painting, carpentry, washing or polishing car. "
"We are interested to learn about the types of activities which are part of your regular routine. I am going to show you lists of common types of physical activities. Please tell me how much time  in minutes  per hours  you spent during the past week; Laundry: Unloading or  loading machine, hanging, folding only"
We are interested to learn about the types of activities which are part of your regular routine. I am going to show you lists of common types of physical activities. Please tell me how much time  in minutes  per hours  you spent during the past week; Laundry: Washing clothes by hand 
"We are interested to learn about the types of activities which are part of your regular routine. I am going to show you lists of common types of physical activities. Please tell me how much time  in minutes  per hours  you spent during the past week; Light housework: tidying, dusting, sweeping, collecting rubbish in the home,"
"polishing, ironing. "
"We are interested to learn about the types of activities which are part of your regular routine. I am going to show you lists of common types of physical activities. Please tell me how much time  in minutes  per hours  you spent during the past week; Light home repair. Small appliance repair, light home maintenance  or  repair. "
"We are interested to learn about the types of activities which are part of your regular routine. I am going to show you lists of common types of physical activities. Please tell me how much time  in minutes  per hours  you spent during the past week; Shopping  eg, grocery, clothes  "
We are interested to learn about the types of activities which are part of your regular routine. I am going to show you lists of common types of physical activities. Please tell me how much time  in minutes  per hours  you spent during the past week; Stair climbing while carrying a load. 
"We are interested to learn about the types of activities which are part of your regular routine. I am going to show you lists of common types of physical activities. Please tell me how much time  in minutes  per hours  you spent during the past week; Yard work Gardening, pruning, planting, weeding, digging, hoeing"
We are interested to learn about the types of activities which are part of your regular routine. I am going to show you lists of common types of physical activities. Please tell me how much time  in minutes  per hours  you spent during the past week; Yard work: Lawn mowing  walking only  
"We are interested to learn about the types of activities which are part of your regular routine. I am going to show you lists of common types of physical activities. Please tell me how much time  in minutes  per hours  you spent during the past week; Yard work: Clearing walks  per driveways: sweeping, shoveling, raking "
We would like to know how much you walk and lift at home and work during the space of a week. Choose the alternatives that best correspond to your working tasks during the past month and give the number of hours you have devoted to these activities.
"We would like to know how much you walk and lift at home and work during the space of a week: Light domestic work including standing and walking, such as cooking, ironing and picking things up"
"We would like to know how much you walk and lift at home and work during the space of a week: Light yet flexible work. You have a light job, during which you walk and stand quite a lot, include working as a nurse, in a shop, doing light industrial work"
"We would like to know how much you walk and lift at home and work during the space of a week: You have a fairly strenuous job, including walking, climbing stairs, heavy lifting  per more than 3 kg, such as nursing or service, work, postman"
Were you ever injured during exercise or sports so that you had to limit your physical activity for at least one month? 
"Were you sick last week,  per did anything prevent you from doing your normal physical activities? "
What activities do you participate in now?  How often? 
What do you estimate is the total time you spend doing moderate intensity leisure time physical activities in a USUAL WEEK?   Eg. 1 time for 1 hour = 1 hour 
What do you estimate is the total time you spend doing vigorous intensity leisure time physical activities in a USUAL WEEK?   Eg. 3 times for 20 minutes = 60 minutes 
What do you estimate was the total time that you spent doing this vigorous physical activity IN THE LAST WEEK? 
What do you estimate was the total time that you spent walking in this way IN THE LAST WEEK?   INTERVIEWER: THIS IS CONTINUOUS WALKING 
What duration per month: bicycling on work trips? 
What duration per month: conditioning walking ? 
What duration per month: walking on work trips? 
What is the approximate round trip distance that you bicycled to and from each of your jobs in miles or blocks? 
What is the approximate round trip distance that you walked to and from each of your jobs in miles or blocks? 
What is the primary reason you never walk in the summer?  Bad weather-wrong season or  Too busy- no opportunity or  Bike is broken  or  No safe place to ride  or  Disability  or  Dont have access to bike  or  Other transportation is faster  or  Dont know how to ride a bike
What is the total amount of time you spent over the last 7 days walking for leisure? 
What is the total amount of time you spent over the last 7 days walking from place to place? 
What is the total amount of time you spent walking over the last 7 days as part of your work? 
What is your main form of transportation?   if more than one specify 
What is your usual pace of walking?  Average or normal  2 to 3 mph 
What is your usual pace of walking?  Brisk or striding  4 mph or faster 
What is your usual pace of walking?  Casual or strolling  less than 2 mph 
What is your usual pace of walking?  Fairly brisk  3 to 4 mph  flights
"What is your usual pace of walking?  Is it:  1  casual or strolling,  2  average or normal,  3  fairly brisk, or  4  brisk or striding? "
What is your usual speed? 
What is your usual walking pace outdoors? 
What time did you begin this  walking  trip or About what time did you get to your destination? 
What time did you begin this trip or About what time did you get to your destination? 
What was the main purpose of this trip?  Commuting to work or school or Recreation or Exercise or Personal Errands or Job  per droff off Someone or Visit a friend
What was your starting point for this  walking  trip  or  where did this trip end? 
"When I miss a scheduled exercise session I may feel tense, irritable  per depressed.         "
"When I miss an exercise session, I feel concerned about my body possibly getting out of shape.       "
"When you did this activity aerobics or aerobic dancing , did you have a small, medium, or large increase, or no increase at all in your heart rate or breathing? "
"When you did this activity baseball or softball , did you have a small, medium, or large increase, or no increase at all in your heart rate or breathing? "
"When you did this activity basketball , did you have a small, medium, or large increase, or no increase at all in your heart rate or breathing? "
"When you did this activity biking or exercise cycling , did you have a small, medium, or large increase, or no increase at all in your heart rate or breathing? "
"When you did this activity bowling , did you have a small, medium, or large increase, or no increase at all in your heart rate or breathing? "
"When you did this activity calisthenics or general exercise , did you have a small, medium, or large increase, or no increase at all in your heart rate or breathing? "
"When you did this activity football , did you have a small, medium, or large increase, or no increase at all in your heart rate or breathing? "
"When you did this activity gardening  per yard work , did you have a small, medium, or large increase, or no increase at all in your heart rate or breathing? "
"When you did this activity golf , did you have a small, medium, or large increase, or no increase at all in your heart rate or breathing? "
"When you did this activity handball, racquetball, or squash , did you have a small, medium, or large increase, or no increase at all in your heart rate or breathing? "
"When you did this activity hiking , did you have a small, medium, or large increase, or no increase at all in your heart rate or breathing? "
"When you did this activity jogging or running , did you have a small, medium, or large increase, or no increase at all in your heart rate or breathing? "
"When you did this activity other dancing , did you have a small, medium, or large increase, or no increase at all in your heart rate or breathing? "
"When you did this activity other_ , did you have a small, medium, or large increase, or no increase at all in your heart rate or breathing? "
"When you did this activity rowing , did you have a small, medium, or large increase, or no increase at all in your heart rate or breathing? "
"When you did this activity skating , did you have a small, medium, or large increase, or no increase at all in your heart rate or breathing? "
"When you did this activity skiing , did you have a small, medium, or large increase, or no increase at all in your heart rate or breathing? "
"When you did this activity soccer , did you have a small, medium, or large increase, or no increase at all in your heart rate or breathing? "
"When you did this activity surfing or boodieboarding , did you have a small, medium, or large increase, or no increase at all in your heart rate or breathing? "
"When you did this activity swimming  per water exercises , did you have a small, medium, or large increase, or no increase at all in your heart rate or breathing? "
"When you did this activity tennis , did you have a small, medium, or large increase, or no increase at all in your heart rate or breathing? "
"When you did this activity volleyball , did you have a small, medium, or large increase, or no increase at all in your heart rate or breathing? "
"When you did this activity walking for exercise , did you have a small, medium, or large increase, or no increase at all in your heart rate or breathing? "
"When you did this activity weight lifting or training , did you have a small, medium, or large increase, or no increase at all in your heart rate or breathing? "
"When you did this activity yoga , did you have a small, medium, or large increase, or no increase at all in your heart rate or breathing? "
"When you did this walking, f per how many minutes did you do it? "
When you did walk f per how many minutes did you do it? 
When you walk for exercise: what is your usual pace  minutes ? 
"When you walk outside the home f per more than 10 minutes without stopping, f per how many minutes do you usually walk? "
When you were an adolescent  age 13 - 18  how active were you compared to others of your same age and sex: about as active? 
When you were an adolescent  age 13 - 18  how active were you compared to others of your same age and sex: much less active? 
When you were an adolescent  age 13 - 18  how active were you compared to others of your same age and sex: much more active? 
When you were an adolescent  age 13 - 18  how active were you compared to others of your same age and sex: somewhat less active? 
When you were an adolescent  age 13 - 18  how active were you compared to others of your same age and sex: somewhat more active? 
"When you were younger than 18, how often did each of the following people  brother s   do physical activies with you? "
"When you were younger than 18, how often did each of the following people  brother s   encourage you to do physical activities? "
"When you were younger than 18, how often did each of the following people  father  do physical activies with you? "
"When you were younger than 18, how often did each of the following people  father  encourage you to do physical activities? "
"When you were younger than 18, how often did each of the following people  friend s   do physical activies with you? "
"When you were younger than 18, how often did each of the following people  friend s   encourage you to do physical activities? "
"When you were younger than 18, how often did each of the following people  mother  do physical activies with you? "
"When you were younger than 18, how often did each of the following people  mother  encourage you to do physical activities? "
"When you were younger than 18, how often did each of the following people  sister s   do physical activies with you? "
"When you were younger than 18, how often did each of the following people  sister s   encourage you to do physical activities? "
Where do you usually do these exercise activities commercial facility or private club ? 
Where do you usually do these exercise activities free recreational activity ? 
Where do you usually do these exercise activities home ? 
Where do you usually do these exercise activities other ? 
Where do you usually do these exercise activities outside using no special facility ? 
Where do you usually do these exercise activities park ? 
"Where do you usually do these exercise activities school, church, college or university facility ? "
Where do you usually do these exercise activities work ? 
Which of the following categories best describes the amount of physical activity required on your job and or or volunteer work? 
Why did you stop exercising last time? 
"With me, it’s all or nothing, either I exercise every day or I don’t do it at all for the week"
With what intensity do you usually exercise? 
"Would you say that you are physically more active, less active or about as active as other persons your age? "
xx.x hours are left for physically light activities e.g. cookingwalking activities
"Yesterday, how many times did you do any long walks between 1 and 2 miles  walking about 20 to 30 min ? "
"Yesterday, were you physically active for a total of at least 60 minutes?   Add up all the time you spent in any kind of physical activity that increased your heart rate and made you breathe hard some of the time. "
